# Supplementary material for: Single-cell transcriptomics reveals immune dysregulation mediated by IL-17A in initiation of chronic lung injuries upon real-ambient particulate matter exposure
Source: Part Fibre Toxicol. 2022 Jun 23;19:42. doi: 10.1186/s12989-022-00483-w (PMC9219231; doi:10.1186/s12989-022-00483-w)
Supplement: Supplementary file 2 — Additional file 2. The significant differentially expressed genes (DEGs) identified for each cell cluster using FindMarkers function (Tables 1–13). [file 12989_2022_483_MOESM2_ESM.xlsx]

## Sheet: Cluster 0 (AM1)
official_gene_symbol	p_val	avg_logFC	pct.1	pct.2	p_val_adj
Hbb-bs	0	1.50263	0.481	0.07	0
S100a9	0	1.39343	0.869	0.464	0
S100a8	0	1.28118	0.774	0.457	0
Hba-a1	0	0.912918	0.243	0.032	0
Hba-a2	2.85757e-305	0.811954	0.205	0.027	5.79401e-301
Gda	2.57017e-279	0.315414	0.964	0.957	5.21128e-275
Hbb-bt	1.5772e-262	0.640558	0.16	0.015	3.19794e-258
Ifitm1	2.91864e-261	0.575269	0.272	0.075	5.91784e-257
Fkbp5	4.91117e-231	0.370927	0.662	0.485	9.95788e-227
Retnlg	4.57992e-208	0.74168	0.272	0.092	9.28624e-204
Gm10076	3.13121e-204	-0.356887	0.595	0.727	6.34883e-200
Nabp1	3.90921e-171	0.351133	0.932	0.91	7.92631e-167
Cd74	1.16278e-168	-0.403851	0.84	0.917	2.35764e-164
Sla	1.41524e-153	0.260604	0.92	0.901	2.86955e-149
Neat1	9.09124e-151	0.261567	0.976	0.978	1.84334e-146
H2-Ab1	1.21566e-148	-0.344774	0.725	0.843	2.46487e-144
Lcn2	2.54842e-144	0.369381	0.134	0.029	5.16717e-140
Fosb	2.62641e-140	-0.251998	0.889	0.955	5.32531e-136
H2-Aa	8.02992e-130	-0.325388	0.711	0.826	1.62815e-125
H2-Eb1	3.38221e-125	-0.27821	0.591	0.732	6.85777e-121
Serinc3	2.19866e-116	0.288993	0.947	0.951	4.458e-112
Ccl9	1.56821e-103	0.358093	0.398	0.256	3.1797e-99
Ap1s2	3.52059e-76	0.358985	0.754	0.714	7.13834e-72
Hdc	5.04045e-75	0.301608	0.186	0.09	1.022e-70
Wfdc17	4.66298e-61	0.377764	0.416	0.304	9.45465e-57
Cxcr2	2.68952e-58	0.254828	0.186	0.101	5.45328e-54
Fabp1	1.73568e-56	-0.264657	0.803	0.856	3.51926e-52
Ifitm2	1.21057e-47	0.289048	0.451	0.347	2.45455e-43
Srgn	4.71914e-35	0.303086	0.879	0.85	9.56853e-31
Il1b	6.35362e-32	0.279873	0.653	0.555	1.28826e-27
Cxcl2	2.76268e-27	-0.252169	0.725	0.775	5.60161e-23
Gm26917	2.04041e-08	0.259768	0.831	0.827	0.000413714
Ccl4	7.36278e-07	0.354413	0.158	0.131	0.0149288

## Sheet: Cluster 1 (Neutrohphils)
official_gene_symbol	p_val	avg_logFC	pct.1	pct.2	p_val_adj
Wfdc17	0	1.63226	0.871	0.42	0
Ifitm1	0	1.48256	0.879	0.566	0
Lrg1	0	1.26273	0.851	0.351	0
Lcn2	0	1.1934	0.793	0.473	0
Hbb-bs	0	1.15272	0.481	0.056	0
Steap4	0	1.05371	0.408	0.071	0
Wfdc21	0	1.01534	0.805	0.537	0
Tspo	0	0.764247	0.769	0.424	0
App	0	0.681487	0.694	0.361	0
Ifitm2	0	0.483763	0.99	0.935	0
Gapdh	0	0.483188	0.913	0.763	0
S100a9	0	0.45804	0.999	0.994	0
Tmsb4x	0	-0.267717	0.999	1	0
Lst1	0	-0.492133	0.713	0.899	0
Ccl6	2.113e-289	-0.437852	0.936	0.981	4.28431e-285
Lilr4b	2.2559e-275	0.496578	0.884	0.67	4.57405e-271
S100a8	1.85419e-274	0.394702	0.998	0.994	3.75956e-270
Ifitm3	6.91011e-266	0.480927	0.853	0.63	1.40109e-261
Limd2	3.25438e-262	-0.561354	0.42	0.64	6.59859e-258
Fosb	7.36138e-259	-0.590541	0.81	0.886	1.49259e-254
Hba-a1	6.58399e-253	0.617005	0.245	0.022	1.33497e-248
Igfbp6	1.29906e-250	0.648652	0.273	0.04	2.63397e-246
Hp	7.2349e-246	0.340891	0.976	0.907	1.46695e-241
Gda	2.53136e-236	0.339099	0.967	0.909	5.13258e-232
Nr4a1	5.54907e-236	-0.537326	0.683	0.82	1.12513e-231
Kdm6b	7.49864e-225	-0.380455	0.918	0.948	1.52042e-220
Mmp8	1.33805e-220	1.11572	0.711	0.538	2.71302e-216
Chil1	1.20962e-217	0.571262	0.557	0.275	2.45262e-213
Psap	3.87819e-217	-0.44798	0.709	0.823	7.86342e-213
Taldo1	1.32618e-212	-0.289505	0.956	0.982	2.68896e-208
Cux1	1.34426e-211	0.560604	0.611	0.341	2.72563e-207
Hba-a2	2.75034e-206	0.513754	0.2	0.016	5.57659e-202
Mif	7.90724e-204	0.551245	0.284	0.066	1.60327e-199
Smpdl3a	2.8342e-196	0.494604	0.339	0.104	5.74662e-192
Slfn4	2.43489e-193	0.484944	0.632	0.353	4.93697e-189
Zfp36l1	2.71041e-191	0.570499	0.525	0.261	5.49563e-187
Itm2b	1.16772e-187	-0.300738	0.938	0.961	2.36768e-183
Creg1	1.41909e-187	-0.487497	0.462	0.632	2.87734e-183
Atp6v1g1	3.1605e-187	0.365559	0.888	0.726	6.40824e-183
Neat1	4.51227e-173	0.34532	0.991	0.973	9.14908e-169
mt-Co1	7.33799e-173	0.278737	0.957	0.899	1.48785e-168
Fbxl5	4.11815e-172	0.422488	0.803	0.603	8.34996e-168
Atp11a	2.76689e-171	0.463623	0.268	0.071	5.61015e-167
Thbs1	3.85394e-170	-0.775802	0.3	0.505	7.81426e-166
Hif1a	6.75429e-169	0.472781	0.485	0.237	1.3695e-164
Hbb-bt	1.93025e-168	0.399642	0.163	0.011	3.91377e-164
Cd300a	3.4558e-168	-0.404343	0.599	0.722	7.00698e-164
Lilrb4a	7.70305e-154	0.396432	0.658	0.407	1.56187e-149
Upp1	1.7233e-153	0.445063	0.232	0.056	3.49417e-149
Trim30a	2.63752e-151	0.391866	0.716	0.474	5.34784e-147
Cd14	2.60581e-140	0.432763	0.771	0.569	5.28355e-136
Atxn10	5.32272e-138	0.413791	0.349	0.145	1.07923e-133
Sipa1l1	1.44591e-136	0.419325	0.314	0.121	2.93173e-132
Rplp2	3.745e-134	-0.317158	0.77	0.829	7.59337e-130
Ube2h	3.60234e-132	0.426769	0.587	0.365	7.3041e-128
Crispld2	2.34988e-130	0.524397	0.343	0.154	4.76462e-126
Vim	3.07311e-129	0.523361	0.696	0.525	6.23103e-125
Fgl2	6.84705e-128	-0.307692	0.872	0.933	1.38831e-123
Picalm	1.88361e-126	0.250608	0.965	0.921	3.81921e-122
Ly6g	1.97179e-126	0.527837	0.253	0.087	3.99801e-122
Sycp2	2.08452e-126	0.376611	0.255	0.085	4.22657e-122
Tmod3	4.39572e-125	0.384104	0.521	0.294	8.91275e-121
D8Ertd738e	8.10434e-124	-0.372909	0.779	0.823	1.64324e-119
Rps8	5.94943e-120	-0.364423	0.644	0.734	1.20631e-115
Sirpa	6.14666e-120	-0.322387	0.654	0.741	1.2463e-115
Atf3	6.98694e-120	-0.412819	0.536	0.68	1.41667e-115
Arl4c	8.31456e-120	-0.451537	0.113	0.251	1.68586e-115
Tgif1	1.7231e-119	-0.467116	0.324	0.484	3.49376e-115
Vps37b	3.5797e-117	-0.355929	0.825	0.865	7.2582e-113
Cd244	1.19756e-116	0.369155	0.33	0.144	2.42816e-112
Ptafr	2.77511e-115	-0.391131	0.561	0.671	5.62682e-111
Ptgs2	8.32051e-115	-0.454374	0.67	0.785	1.68707e-110
Cst3	1.01735e-114	-0.298933	0.849	0.887	2.06278e-110
Neurl3	2.96041e-114	-0.375155	0.654	0.746	6.00253e-110
Sema6b	4.77638e-114	0.288032	0.162	0.033	9.6846e-110
Bcl2l1	6.94687e-113	0.326183	0.173	0.041	1.40855e-108
Fabp5	1.38248e-111	0.360246	0.417	0.215	2.80312e-107
Ctsb	8.7717e-111	0.375464	0.441	0.235	1.77855e-106
Cmah	1.70439e-108	0.328402	0.205	0.062	3.45582e-104
Rps3a1	2.38812e-108	-0.294005	0.752	0.812	4.84216e-104
Trim30b	2.73889e-108	0.306322	0.789	0.612	5.55336e-104
Plscr1	4.2666e-108	0.367559	0.249	0.092	8.65095e-104
Smox	4.51853e-108	0.341171	0.448	0.24	9.16178e-104
Qsox1	5.47102e-108	0.346318	0.247	0.09	1.1093e-103
Suco	3.82785e-107	0.378568	0.466	0.266	7.76135e-103
Coq10b	9.43675e-107	-0.271692	0.82	0.848	1.91339e-102
Sri	2.55276e-106	0.332134	0.476	0.269	5.17598e-102
Nfil3	2.0335e-105	0.3442	0.634	0.429	4.12313e-101
Ahr	4.53599e-104	0.307591	0.103	0.007	9.19718e-100
Tnfaip2	9.08719e-104	-0.308025	0.892	0.922	1.84252e-99
Gpx4	2.67597e-103	-0.316334	0.647	0.724	5.42579e-99
Ptpn18	5.20877e-102	-0.388648	0.358	0.487	1.05613e-97
Gadd45b	2.37883e-101	-0.494992	0.556	0.673	4.82331e-97
Cdkn2d	1.47987e-100	0.329031	0.513	0.307	3.00058e-96
Emp3	6.70882e-100	-0.432891	0.175	0.311	1.36028e-95
Gyg	1.37762e-99	0.299152	0.218	0.075	2.79325e-95
Grk2	2.00981e-97	-0.281128	0.683	0.745	4.07509e-93
Acot1	9.28843e-97	-0.332941	0.053	0.151	1.88332e-92
Rpl8	2.95462e-95	-0.292227	0.625	0.7	5.9908e-91
Prdx5	4.88165e-94	0.25395	0.926	0.867	9.89803e-90
Lamp2	8.99147e-94	0.309435	0.816	0.67	1.82311e-89
Rpl35a	7.21363e-93	-0.28333	0.775	0.814	1.46264e-88
Cd300lf	9.96401e-93	0.262938	0.848	0.705	2.0203e-88
Il13ra1	2.50959e-91	0.29353	0.559	0.346	5.08845e-87
Casp4	3.64034e-91	0.287159	0.376	0.194	7.38116e-87
Rplp1	5.53205e-91	-0.266255	0.758	0.808	1.12168e-86
Retnlg	1.63701e-90	0.528425	0.954	0.918	3.31921e-86
Rps25	1.24811e-89	-0.25979	0.804	0.834	2.53067e-85
Eno1	5.12931e-89	0.292124	0.585	0.377	1.04002e-84
Slc25a33	5.30877e-89	-0.393472	0.339	0.459	1.07641e-84
Acod1	1.53621e-87	0.256715	0.781	0.588	3.11481e-83
Slfn2	2.43566e-87	0.261668	0.798	0.63	4.93855e-83
Anxa1	6.38597e-86	0.315487	0.803	0.659	1.29482e-81
Pde7b	3.14638e-85	0.283844	0.236	0.096	6.3796e-81
Man2b1	3.0974e-84	-0.300499	0.545	0.629	6.28029e-80
Unc93b1	3.22001e-84	-0.323945	0.412	0.522	6.5289e-80
Arhgap24	2.91722e-82	0.26545	0.241	0.102	5.91495e-78
H2-Q10	5.58843e-80	-0.301044	0.637	0.728	1.13311e-75
Tarm1	4.3767e-79	0.283676	0.323	0.164	8.87419e-75
Atp5e	1.50483e-78	-0.281754	0.591	0.661	3.0512e-74
Klf7	4.0066e-78	0.319962	0.509	0.332	8.12378e-74
Myadm	4.84017e-78	-0.314443	0.658	0.725	9.81392e-74
Entpd1	5.13111e-78	-0.267919	0.775	0.814	1.04038e-73
Ngp	3.42586e-76	0.949388	0.112	0.024	6.94627e-72
Mrgpra2b	2.03789e-75	0.302363	0.295	0.149	4.13202e-71
Ninj1	5.07451e-75	-0.319388	0.465	0.558	1.02891e-70
Ppp1r15a	5.93263e-75	-0.303321	0.68	0.752	1.2029e-70
Bcl2a1b	1.30002e-74	-0.47886	0.189	0.305	2.63593e-70
H2-K1	4.46345e-74	-0.288386	0.745	0.786	9.05009e-70
Xbp1	2.25381e-73	0.287618	0.34	0.185	4.56982e-69
Prelid1	2.68969e-73	0.264738	0.449	0.268	5.45361e-69
9130230L23Rik	3.00328e-73	0.257257	0.169	0.06	6.08946e-69
Cpne2	3.08148e-73	0.283916	0.414	0.247	6.24801e-69
Ddi2	7.35111e-73	0.267224	0.222	0.096	1.49051e-68
Ctsl	1.53777e-72	0.304271	0.308	0.16	3.11799e-68
Gm28192	2.0853e-72	0.313831	0.456	0.288	4.22815e-68
Ppp1r3d	9.34991e-71	0.254633	0.321	0.168	1.89579e-66
Cxcr1	1.4795e-69	0.280983	0.135	0.041	2.99983e-65
Gclm	1.88395e-69	0.295858	0.165	0.061	3.81989e-65
Rpl5	6.18038e-69	-0.322865	0.441	0.523	1.25313e-64
Rbm47	9.17051e-69	0.269814	0.403	0.237	1.85941e-64
Mefv	1.23476e-68	0.275016	0.269	0.135	2.50359e-64
Stfa2l1	1.37511e-68	0.484672	0.426	0.284	2.78818e-64
Cdkn1b	7.79013e-68	0.259038	0.665	0.493	1.57953e-63
Sgms1	3.70019e-67	0.279269	0.444	0.276	7.5025e-63
Rtp4	3.26617e-66	0.267125	0.315	0.173	6.62249e-62
Hnrnpf	6.79811e-66	-0.276284	0.575	0.632	1.37838e-61
Ly6c2	7.50649e-66	0.300547	0.232	0.112	1.52202e-61
Pgk1	9.91583e-65	0.256201	0.386	0.228	2.01053e-60
Dgkd	1.66918e-64	-0.327735	0.175	0.276	3.38443e-60
Il1rap	2.18275e-64	0.287905	0.584	0.425	4.42573e-60
Dusp2	2.51026e-64	-0.489642	0.18	0.29	5.0898e-60
Bri3	4.78455e-63	-0.279822	0.499	0.571	9.70115e-59
Hdac4	4.56896e-62	0.255893	0.583	0.409	9.26403e-58
Rpl11	7.49693e-62	-0.257158	0.608	0.658	1.52008e-57
Plbd1	1.13926e-61	-0.27429	0.469	0.552	2.30996e-57
Atf4	9.04002e-60	-0.277428	0.54	0.598	1.83295e-55
Id1	1.52392e-59	0.274906	0.265	0.141	3.0899e-55
Ifitm6	3.75618e-59	0.468284	0.397	0.256	7.61603e-55
Klf13	1.24471e-58	0.276602	0.671	0.525	2.52377e-54
Fam107b	3.64073e-58	-0.300309	0.514	0.577	7.38195e-54
Tmem123	7.97679e-58	-0.308527	0.172	0.268	1.61737e-53
Tgm2	1.91718e-57	-0.388571	0.456	0.535	3.88728e-53
Abca1	2.02298e-57	0.263582	0.151	0.059	4.1018e-53
Ccrl2	6.29929e-57	-0.52033	0.335	0.442	1.27724e-52
Hacd4	3.34174e-56	-0.276856	0.431	0.512	6.77571e-52
Cxcr4	1.90486e-54	-0.281012	0.535	0.61	3.8623e-50
Marcksl1	2.1165e-54	-0.422564	0.548	0.609	4.29141e-50
Cxcl2	4.94617e-54	0.268404	0.876	0.772	1.00289e-49
Il1rn	2.36692e-53	-0.352566	0.448	0.517	4.79916e-49
Lyz2	3.01111e-53	-0.271067	0.869	0.907	6.10532e-49
Gm5483	7.64513e-51	0.556191	0.292	0.182	1.55013e-46
Emd	8.10985e-51	-0.284133	0.683	0.701	1.64435e-46
Aldh2	7.77191e-49	-0.267118	0.345	0.428	1.57583e-44
Ptms	1.01662e-48	-0.286759	0.206	0.294	2.06131e-44
Gm26532	3.28287e-48	-0.276567	0.519	0.573	6.65635e-44
Mbp	3.40304e-48	-0.263381	0.53	0.581	6.90001e-44
Cd80	1.22899e-47	-0.3309	0.267	0.354	2.49191e-43
Rbm3	1.82195e-47	-0.258446	0.445	0.508	3.69419e-43
Asprv1	4.00034e-47	0.287533	0.462	0.336	8.11109e-43
Mtdh	4.16495e-47	-0.29173	0.187	0.276	8.44485e-43
Atp2b1	7.60308e-47	-0.268591	0.729	0.757	1.5416e-42
Rps28	2.23835e-45	-0.27794	0.292	0.373	4.53848e-41
Selenop	9.07118e-43	-0.301803	0.142	0.218	1.83927e-38
Hexa	1.32665e-41	-0.256307	0.208	0.285	2.68992e-37
Ighm	2.50387e-41	-0.274119	0.251	0.332	5.07684e-37
Tgfb1	7.73416e-41	-0.272207	0.228	0.307	1.56818e-36
Tnfaip3	1.54548e-40	-0.43435	0.451	0.51	3.13361e-36
Reep3	3.45638e-40	-0.25149	0.456	0.509	7.00816e-36
Nfkbid	2.34468e-39	-0.315186	0.451	0.507	4.75407e-35
Pcbp1	4.01882e-39	-0.253181	0.277	0.349	8.14857e-35
Ptgs2os2	5.92066e-39	-0.278386	0.29	0.365	1.20047e-34
Rpl36	6.49877e-39	-0.258792	0.353	0.421	1.31769e-34
Clec12a	2.3473e-37	-0.2517	0.178	0.254	4.75939e-33
Gm10076	3.43377e-37	-0.253527	0.115	0.18	6.96231e-33
Cd274	2.45484e-36	-0.317299	0.113	0.181	4.97743e-32
Gpr132	5.03316e-35	-0.313863	0.149	0.218	1.02052e-30
Mbnl1	2.27669e-34	-0.269742	0.222	0.292	4.61621e-30
Cd63	2.95957e-33	-0.253763	0.322	0.386	6.00082e-29
Impact	7.22889e-30	-0.260987	0.188	0.253	1.46573e-25
Icam1	3.52815e-29	-0.324025	0.131	0.195	7.15368e-25
Eif3a	1.62167e-26	-0.251543	0.221	0.282	3.28809e-22
Rgcc	2.2981e-26	-0.34884	0.213	0.276	4.65963e-22
Chil3	2.8033e-25	0.360787	0.584	0.475	5.68397e-21
Rilpl2	7.52634e-25	-0.280558	0.264	0.321	1.52604e-20
Eprs	3.38175e-21	-0.36951	0.122	0.174	6.85684e-17
Nr4a3	2.98323e-17	-0.275131	0.373	0.409	6.04879e-13
Cstb	9.55986e-14	-0.306205	0.404	0.422	1.93836e-09
Mt1	1.75979e-13	0.31746	0.215	0.159	3.56815e-09

## Sheet: Cluster 2 (B cells)
official_gene_symbol	p_val	avg_logFC	pct.1	pct.2	p_val_adj
Hbb-bs	7.18752e-265	0.915556	0.339	0.054	1.45734e-260
Gm42418	5.51653e-203	0.314825	1	1	1.11853e-198
S100a9	3.71334e-178	0.615434	0.598	0.295	7.52916e-174
S100a8	7.06509e-150	0.50728	0.467	0.198	1.43252e-145
Hba-a1	1.22005e-130	0.478277	0.161	0.019	2.47377e-126
Hba-a2	1.49735e-102	0.363771	0.13	0.016	3.03603e-98
Jund	1.67042e-89	-0.288627	0.973	0.982	3.38695e-85
Lars2	7.31884e-86	0.318254	0.801	0.594	1.48397e-81
Rpl36al	2.91669e-80	0.253441	0.839	0.685	5.91388e-76
mt-Nd4l	4.22496e-76	-0.297076	0.671	0.737	8.56653e-72
AY036118	1.23165e-71	0.263881	0.824	0.621	2.4973e-67
Ly6a	1.44385e-60	0.293765	0.659	0.476	2.92755e-56
Gm10076	2.79492e-56	-0.452454	0.45	0.502	5.66698e-52
Gimap4	7.74058e-54	0.265489	0.635	0.474	1.56948e-49
Dennd4a	7.89752e-54	-0.283432	0.868	0.911	1.6013e-49
S100a6	1.18876e-53	0.524123	0.397	0.243	2.41032e-49
Nr4a1	1.87069e-53	-0.349597	0.609	0.704	3.79302e-49
Ifi27l2a	5.23086e-46	0.312602	0.618	0.47	1.06061e-41
Plac8	2.64527e-43	0.325827	0.696	0.564	5.36354e-39
Gm15987	1.43038e-41	0.26596	0.447	0.306	2.90023e-37
Slfn5	1.85117e-41	0.263395	0.217	0.109	3.75344e-37
Ccr7	1.87652e-38	-0.262358	0.743	0.793	3.80483e-34
Ccnd2	2.85223e-35	0.28226	0.351	0.232	5.78318e-31
S100a4	2.29324e-34	0.490485	0.165	0.081	4.64978e-30
Pgap1	3.25757e-24	-0.29083	0.614	0.642	6.60504e-20
Ahnak	5.59348e-09	0.317657	0.511	0.462	0.000113413

## Sheet: Cluster 3 (T cells)
official_gene_symbol	p_val	avg_logFC	pct.1	pct.2	p_val_adj
Hbb-bs	4.04998e-162	1.0237	0.41	0.066	8.21174e-158
S100a9	1.56456e-159	1.11338	0.716	0.322	3.1723e-155
S100a8	1.21643e-123	1.02341	0.58	0.226	2.46643e-119
Hba-a1	5.6994e-72	0.518411	0.202	0.031	1.15561e-67
Hba-a2	8.07954e-62	0.420702	0.166	0.022	1.63821e-57
Hbb-bt	2.14957e-56	0.307543	0.134	0.013	4.35847e-52
Gm10076	7.33833e-45	-0.461334	0.454	0.594	1.48792e-40
Wfdc17	1.16134e-42	0.68478	0.153	0.034	2.35472e-38
Ifitm1	2.12832e-39	0.66009	0.18	0.053	4.31538e-35
Il1b	8.8018e-28	0.504878	0.332	0.183	1.78465e-23
Retnlg	3.87224e-27	0.679171	0.168	0.062	7.85136e-23
Ifitm2	2.76831e-23	0.449423	0.182	0.08	5.61303e-19
Hp	1.22141e-15	0.354764	0.126	0.056	2.47652e-11
Lilr4b	1.0645e-14	0.285905	0.208	0.121	2.15838e-10
Gda	1.11451e-13	0.25996	0.134	0.066	2.25979e-09
Csf3r	4.30983e-13	0.253672	0.172	0.095	8.73861e-09
Neat1	2.66486e-12	0.275532	0.793	0.722	5.40327e-08
G0s2	4.68004e-12	0.33698	0.138	0.072	9.48925e-08
Mxd1	9.4397e-12	0.322285	0.481	0.393	1.91399e-07
Alox5ap	6.34732e-10	0.269164	0.14	0.081	1.28698e-05
Tyrobp	4.29399e-08	0.308097	0.298	0.225	0.00087065
Hdc	6.90357e-08	0.331327	0.123	0.074	0.00139977

## Sheet: Cluster 4 (Monocytes)
official_gene_symbol	p_val	avg_logFC	pct.1	pct.2	p_val_adj
Hbb-bs	5.39325e-132	1.80727	0.377	0.043	1.09353e-127
S100a9	7.58325e-126	0.702731	0.75	0.352	1.53758e-121
S100a8	7.2109e-90	0.606733	0.62	0.281	1.46208e-85
Hp	2.47356e-78	0.731114	0.627	0.359	5.0154e-74
Gda	5.23621e-62	0.573487	0.829	0.713	1.06169e-57
Hba-a1	2.63938e-59	1.19283	0.188	0.021	5.3516e-55
Hba-a2	3.76325e-52	1.0077	0.159	0.014	7.63036e-48
Hbb-bt	5.46356e-45	0.831215	0.131	0.01	1.10779e-40
Vcan	1.66771e-42	0.563926	0.25	0.084	3.38146e-38
F10	1.01979e-40	0.348177	0.479	0.278	2.06772e-36
Lrg1	1.64524e-39	0.344573	0.192	0.05	3.33588e-35
Pirb	2.01094e-37	0.273458	0.842	0.734	4.07739e-33
Fkbp5	3.1999e-33	0.313687	0.336	0.18	6.48812e-29
Cd83	6.59353e-33	-0.305106	0.517	0.684	1.3369e-28
Clec4e	1.7736e-32	0.315271	0.595	0.406	3.59615e-28
Prtn3	1.86143e-32	0.311035	0.146	0.034	3.77424e-28
mt-Nd3	5.40631e-31	0.275385	0.947	0.909	1.09618e-26
Ifitm1	1.37986e-29	0.53801	0.296	0.14	2.7978e-25
Lcn2	1.99495e-27	0.365618	0.138	0.036	4.04496e-23
Fn1	6.68246e-27	1.12663	0.522	0.375	1.35494e-22
Saa3	7.05992e-27	0.948177	0.12	0.026	1.43147e-22
Ms4a8a	1.17172e-26	0.350711	0.383	0.228	2.37578e-22
S100a4	3.05464e-25	0.314075	0.857	0.796	6.1936e-21
Hpgd	4.78204e-25	-0.47406	0.315	0.458	9.69606e-21
Cst3	5.33621e-25	-0.254321	0.993	0.994	1.08197e-20
Pbx1	4.11076e-24	0.270919	0.431	0.276	8.33497e-20
Ier3	8.60415e-24	0.386729	0.626	0.475	1.74458e-19
Retnlg	1.46499e-23	0.371245	0.22	0.094	2.97041e-19
Thbs1	2.16905e-23	0.829889	0.416	0.281	4.39797e-19
Cd14	2.25441e-23	0.295179	0.724	0.584	4.57105e-19
Itgam	4.70368e-23	0.532795	0.819	0.73	9.53718e-19
H2-T23	2.92964e-22	-0.255283	0.782	0.841	5.94015e-18
Pycard	8.1903e-22	0.278752	0.726	0.616	1.66067e-17
C3	2.61827e-20	0.275488	0.528	0.376	5.30881e-16
Lifr	1.02549e-19	0.252026	0.36	0.225	2.07928e-15
Irf1	3.30126e-19	-0.318472	0.619	0.69	6.69363e-15
Ccl9	5.07986e-19	0.338178	0.716	0.604	1.02999e-14
Cd36	5.20778e-19	-0.304125	0.491	0.612	1.05593e-14
Hif1a	1.79101e-18	0.251095	0.635	0.523	3.63145e-14
Gbp2	6.03898e-18	-0.463394	0.276	0.377	1.22446e-13
Chil3	6.5189e-18	0.482639	0.76	0.691	1.32177e-13
Mmp8	1.22517e-16	0.285781	0.223	0.12	2.48415e-12
Stat1	1.43163e-16	-0.418952	0.619	0.654	2.90277e-12
Ednrb	1.51619e-16	0.314343	0.156	0.069	3.07422e-12
Wfdc21	6.76999e-16	0.420931	0.188	0.098	1.37268e-11
Pygl	1.40553e-15	0.263798	0.603	0.472	2.84984e-11
Man2a1	2.85431e-14	0.280617	0.614	0.514	5.7874e-10
Ace	2.96149e-14	-0.355277	0.382	0.471	6.00472e-10
F13a1	1.87937e-13	0.257292	0.412	0.283	3.8106e-09
Il6	2.91849e-13	0.737895	0.209	0.124	5.91754e-09
Il1b	9.48105e-13	0.259863	0.786	0.7	1.92238e-08
Bst1	9.58121e-13	0.292545	0.392	0.292	1.94269e-08
Ccr2	4.84436e-12	0.313957	0.534	0.449	9.82243e-08
Cxcr4	7.80667e-12	-0.256061	0.632	0.674	1.58288e-07
Sdc3	1.18857e-11	0.394772	0.531	0.44	2.40995e-07
Ptgs2	1.61751e-10	0.273159	0.292	0.202	3.27966e-06
Samhd1	2.17637e-10	-0.37531	0.942	0.929	4.41281e-06
Gpr141	5.15256e-10	-0.292666	0.556	0.597	1.04473e-05
Cxcl2	7.79198e-09	0.314126	0.502	0.422	0.00015799
Fcgr4	5.84168e-08	-0.282275	0.419	0.465	0.00118446
AW112010	1.27064e-07	-0.316119	0.41	0.456	0.00257635
Maf	6.19232e-07	0.289324	0.332	0.256	0.0125556

## Sheet: Cluster 5 (AM2)
official_gene_symbol	p_val	avg_logFC	pct.1	pct.2	p_val_adj
S100a9	1.78687e-132	0.817586	0.9	0.505	3.62306e-128
Hbb-bs	3.0731e-126	1.14013	0.496	0.068	6.23102e-122
S100a8	3.26488e-79	0.657219	0.818	0.505	6.61988e-75
Hba-a1	2.27242e-55	0.625288	0.234	0.026	4.60756e-51
Hba-a2	1.4473e-51	0.47078	0.21	0.02	2.93454e-47
Ifitm1	8.23834e-47	0.387753	0.298	0.072	1.67041e-42
Gda	3.20226e-36	0.261837	0.982	0.957	6.4929e-32
Hbb-bt	8.42241e-35	0.31211	0.147	0.015	1.70773e-30
Gm10076	1.78779e-34	-0.400507	0.729	0.814	3.62493e-30
Retnlg	3.39996e-31	0.387685	0.279	0.095	6.89376e-27
Nabp1	3.23104e-28	0.397357	0.927	0.858	6.55126e-24
Mgst3	1.04462e-26	-0.254943	0.831	0.884	2.11808e-22
Sla	2.54268e-25	0.256808	0.928	0.892	5.15553e-21
Fkbp5	6.65098e-23	0.25663	0.746	0.625	1.34855e-18
Fosb	3.37893e-21	-0.25801	0.858	0.933	6.85112e-17
Neat1	8.46822e-18	0.27208	0.967	0.961	1.71702e-13
H2-Ab1	1.03331e-16	-0.258386	0.769	0.865	2.09515e-12
Cd74	7.05485e-16	-0.277562	0.898	0.945	1.43044e-11
Ap1s2	1.60129e-13	0.280013	0.823	0.786	3.24677e-09
Stmn1	2.55626e-12	-0.25188	0.943	0.97	5.18308e-08
Il1b	5.38915e-11	0.333787	0.686	0.542	1.0927e-06
Wfdc17	3.81478e-08	0.286048	0.469	0.362	0.000773485
Ccl9	5.9899e-08	0.266652	0.51	0.419	0.00121451
Cxcl2	1.26688e-07	-0.399173	0.78	0.82	0.00256872

## Sheet: Cluster 6 (NK cells)
official_gene_symbol	p_val	avg_logFC	pct.1	pct.2	p_val_adj
Hbb-bs	6.5801e-58	1.67151	0.419	0.056	1.33418e-53
S100a9	9.62819e-45	1.13981	0.69	0.332	1.95221e-40
S100a8	2.44702e-35	0.978183	0.56	0.23	4.96158e-31
Hba-a1	4.69891e-23	1.38831	0.189	0.026	9.52751e-19
Hbb-bt	9.7003e-19	0.903993	0.15	0.02	1.96683e-14
Hba-a2	1.21932e-18	1.19546	0.134	0.014	2.47228e-14
Gm10076	5.45561e-12	-0.400322	0.36	0.519	1.10618e-07
Ifitm1	1.78872e-10	0.615294	0.141	0.041	3.62681e-06
Wfdc17	3.89671e-10	0.564905	0.154	0.052	7.90096e-06
Il1b	3.162e-08	0.366175	0.325	0.19	0.000641127
Ifitm2	3.77058e-07	0.297198	0.189	0.091	0.00764524
Cd74	2.45033e-06	-0.473915	0.221	0.334	0.049683

## Sheet: Cluster 7 (Fibroblasts)
official_gene_symbol	p_val	avg_logFC	pct.1	pct.2	p_val_adj
Hbb-bs	1.15e-65	1.55257	0.753	0.092	2.33e-61
S100a9	4.02e-49	1.4674	0.884	0.53	8.16e-45
S100a8	3.07e-46	1.46027	0.823	0.382	6.23e-42
Hba-a2	2.36e-41	1.38337	0.569	0.071	4.78e-37
Hba-a1	9.31e-41	1.41402	0.594	0.11	1.89e-36
Hbb-bt	4.54e-40	1.66752	0.555	0.071	9.21e-36
Retnlg	5.09e-31	1.65683	0.537	0.131	1.03e-26
Cst3	1.8e-28	-0.684277	0.755	0.929	3.66e-24
Fxyd1	2.89e-28	-0.626907	0.321	0.654	5.85e-24
Neat1	1.83e-27	0.821268	0.881	0.767	3.71e-23
Ccdc85b	3.39e-27	-0.293595	0.069	0.318	6.88e-23
Itm2b	6.06e-26	-0.447438	0.891	0.982	1.23e-21
Selenom	4.61e-24	-0.588517	0.455	0.756	9.36e-20
Aldh2	6.66e-24	-0.521683	0.537	0.834	1.35e-19
Rarres2	1.95e-22	-0.667766	0.403	0.742	3.95e-18
Cd81	2.41e-22	-0.506648	0.636	0.866	4.89e-18
Il1b	2.45e-22	1.04599	0.604	0.293	4.97e-18
Wfdc17	6.45e-22	1.61136	0.402	0.106	1.31e-17
Gm10076	1.02e-21	-0.584039	0.406	0.64	2.06e-17
Laptm4a	1.22e-21	-0.47422	0.68	0.873	2.48e-17
Nenf	1.65e-21	-0.534426	0.5	0.792	3.35e-17
Myl6	5.55e-21	-0.393062	0.927	0.961	1.13e-16
Selenow	5.82e-21	-0.457198	0.6	0.848	1.18e-16
Emp3	9.26e-21	-0.489227	0.621	0.859	1.88e-16
Rpl10	1.1e-20	-0.407348	0.901	0.986	2.22e-16
Ltbp4	2.04e-20	-0.523146	0.418	0.742	4.14e-16
Ergic3	2.2e-20	-0.433432	0.377	0.675	4.45e-16
Rabac1	3.3e-20	-0.413834	0.648	0.88	6.7e-16
Ech1	3.37e-20	-0.422377	0.362	0.657	6.84e-16
AC160336.1	8.46e-20	-0.378259	0.113	0.35	1.72e-15
Igfbp6	9.56e-20	-0.75269	0.587	0.777	1.94e-15
Serping1	8.32e-19	-0.495607	0.443	0.788	1.69e-14
Mgp	1.04e-18	-0.640144	0.498	0.788	2.11e-14
Ifitm1	1.29e-18	1.31643	0.45	0.166	2.62e-14
Ecm1	1.43e-18	-0.478012	0.461	0.749	2.89e-14
Cpq	3.15e-18	-0.458779	0.337	0.611	6.39e-14
Pabpc1	3.86e-18	0.591474	0.885	0.806	7.82e-14
Hcfc1r1	3.93e-18	-0.383602	0.402	0.668	7.97e-14
Csrp2	6.14e-18	-0.573785	0.445	0.717	1.25e-13
Igfbp5	4.16e-17	-0.658204	0.387	0.675	8.43e-13
Pcolce	5.2e-17	-0.58298	0.393	0.654	1.06e-12
Gstm1	5.45e-17	-0.446849	0.489	0.781	1.1e-12
Gstt1	5.63e-17	-0.400499	0.278	0.534	1.14e-12
Cd302	6.25e-17	-0.442535	0.382	0.65	1.27e-12
Mki67	1.23e-16	0.745208	0.232	0.014	2.49e-12
Fkbp7	1.24e-16	-0.341137	0.267	0.523	2.52e-12
Cyb5a	1.52e-16	-0.429287	0.61	0.83	3.07e-12
Bsg	3.57e-16	-0.427359	0.65	0.837	7.25e-12
Tnfsf12	5.75e-16	-0.291569	0.27	0.537	1.17e-11
Rbp1	7.75e-16	-0.447948	0.489	0.739	1.57e-11
Hp	8.3e-16	0.964163	0.384	0.141	1.68e-11
Dpm3	1.13e-15	-0.307073	0.358	0.625	2.28e-11
Itm2c	1.26e-15	-0.311628	0.418	0.678	2.56e-11
Top2a	1.32e-15	0.731731	0.24	0.028	2.67e-11
Mtch1	1.55e-15	-0.392706	0.475	0.731	3.15e-11
Apoe	1.6e-15	-0.578693	0.532	0.76	3.24e-11
Aes	1.65e-15	-0.365613	0.545	0.795	3.34e-11
Ifitm3	1.65e-15	-0.381621	0.786	0.919	3.35e-11
Cpxm1	1.77e-15	-0.303402	0.171	0.406	3.59e-11
Lrpap1	1.9e-15	-0.299891	0.347	0.622	3.85e-11
Selenof	1.96e-15	-0.393451	0.637	0.834	3.97e-11
Igfbp7	1.97e-15	-0.4543	0.482	0.763	3.99e-11
Cyr61	2.61e-15	-0.593988	0.235	0.477	5.29e-11
Acvrl1	2.93e-15	-0.39387	0.24	0.498	5.94e-11
Nbl1	2.98e-15	-0.475899	0.411	0.707	6.05e-11
Atp5h	4.77e-15	-0.319927	0.697	0.848	9.67e-11
Mfge8	5.17e-15	-0.365517	0.272	0.523	1.05e-10
Hmgb2	5.37e-15	0.685003	0.668	0.502	1.09e-10
Ubb	6.16e-15	-0.312193	0.93	0.968	1.25e-10
Vkorc1	8.15e-15	-0.301591	0.356	0.604	1.65e-10
Lmnb1	1.41e-14	0.738249	0.511	0.297	2.86e-10
Dcn	1.73e-14	-0.574002	0.668	0.799	3.51e-10
Fbln1	1.89e-14	-0.534958	0.399	0.654	3.83e-10
Atraid	1.93e-14	-0.306156	0.406	0.671	3.91e-10
B2m	2.04e-14	-0.378177	0.914	0.958	4.14e-10
Igfbp4	2.98e-14	-0.48844	0.601	0.784	6.04e-10
Ube2c	3.65e-14	0.610555	0.242	0.039	7.39e-10
Rnase4	5.36e-14	-0.400584	0.501	0.767	1.09e-09
Lilr4b	5.37e-14	0.83478	0.338	0.117	1.09e-09
Fcgrt	5.74e-14	-0.302498	0.374	0.625	1.16e-09
H2-K1	5.94e-14	-0.459754	0.846	0.94	1.2e-09
Gabarapl1	6.04e-14	-0.288713	0.344	0.622	1.22e-09
Clec3b	6.89e-14	-0.740364	0.36	0.608	1.4e-09
Capg	8.65e-14	-0.305668	0.313	0.572	1.75e-09
Wfdc1	9.16e-14	-0.356833	0.158	0.357	1.86e-09
Il1r2	9.45e-14	0.706953	0.369	0.138	1.92e-09
Sod3	1.14e-13	-0.346767	0.264	0.505	2.31e-09
Colec12	1.35e-13	-0.316857	0.378	0.65	2.74e-09
Id3	1.46e-13	-0.485974	0.526	0.731	2.95e-09
Selenop	1.74e-13	-0.415557	0.581	0.802	3.53e-09
H2-D1	2.18e-13	-0.391729	0.907	0.968	4.43e-09
Aebp1	2.18e-13	-0.523195	0.554	0.76	4.43e-09
Fuca1	2.36e-13	-0.324245	0.477	0.714	4.78e-09
Mmp23	2.78e-13	-0.426581	0.362	0.59	5.64e-09
Timp2	3.1e-13	-0.449737	0.766	0.869	6.29e-09
C2	4.4e-13	-0.420955	0.294	0.541	8.92e-09
Lrg1	4.41e-13	0.830174	0.28	0.078	8.94e-09
Ccl2	4.77e-13	0.965326	0.31	0.11	9.68e-09
Abi3bp	5.36e-13	-0.29707	0.356	0.625	1.09e-08
Ppib	5.76e-13	-0.344724	0.691	0.823	1.17e-08
Cxcr2	6.83e-13	0.871911	0.297	0.088	1.39e-08
Gda	7.36e-13	0.652679	0.675	0.53	1.49e-08
Npdc1	7.88e-13	-0.326208	0.37	0.611	1.6e-08
Htra1	1.03e-12	-0.428633	0.434	0.661	2.1e-08
Smim11	1.1e-12	-0.295787	0.36	0.59	2.22e-08
Atp5j2	1.2e-12	-0.284415	0.609	0.809	2.42e-08
Lamp1	1.35e-12	-0.355076	0.711	0.841	2.73e-08
Cavin3	1.35e-12	-0.397145	0.505	0.731	2.74e-08
Ift20	1.39e-12	-0.263897	0.379	0.622	2.81e-08
Lcn2	1.5e-12	1.27667	0.345	0.145	3.05e-08
Pfdn5	1.57e-12	-0.288525	0.743	0.89	3.17e-08
Prelp	1.7e-12	-0.315081	0.337	0.601	3.44e-08
Plat	1.75e-12	-0.367879	0.389	0.629	3.56e-08
Gsta3	2.08e-12	-0.37585	0.245	0.481	4.21e-08
Gstp1	2.17e-12	-0.291125	0.301	0.537	4.4e-08
Psmb10	2.51e-12	-0.340393	0.329	0.562	5.08e-08
mt-Nd4l	2.79e-12	-0.335762	0.586	0.784	5.65e-08
Ddost	2.88e-12	-0.291633	0.456	0.696	5.84e-08
Hexb	3.05e-12	-0.308625	0.351	0.587	6.19e-08
Tmem59	3.18e-12	-0.27008	0.621	0.827	6.46e-08
Cox4i1	3.27e-12	-0.265617	0.825	0.947	6.63e-08
Lamb2	3.64e-12	-0.30812	0.381	0.629	7.38e-08
Cfh	3.76e-12	-0.349412	0.411	0.682	7.62e-08
Ackr3	4.04e-12	-0.474615	0.241	0.456	8.2e-08
Ltbp3	5.55e-12	-0.267991	0.316	0.551	1.12e-07
Uqcrb	5.84e-12	-0.290609	0.562	0.781	1.18e-07
Cxcl2	6.42e-12	0.89291	0.492	0.286	1.3e-07
Mmp8	6.42e-12	1.11877	0.282	0.092	1.3e-07
Rcn3	6.71e-12	-0.366428	0.422	0.664	1.36e-07
Gas6	6.76e-12	-0.322435	0.372	0.643	1.37e-07
Plpp3	6.96e-12	-0.423627	0.3	0.537	1.41e-07
Gm42418	7.63e-12	0.357635	0.994	0.989	1.55e-07
Ndufa13	1.27e-11	-0.330697	0.584	0.763	2.58e-07
Nkain4	1.31e-11	-0.620106	0.356	0.558	2.66e-07
Csf3r	1.58e-11	0.641797	0.351	0.141	3.2e-07
Cd200	2.07e-11	-0.454093	0.297	0.509	4.19e-07
Ccna2	2.26e-11	0.472823	0.142	0	4.59e-07
Trem1	2.36e-11	0.675153	0.37	0.166	4.78e-07
Bmp4	2.57e-11	-0.319655	0.179	0.364	5.21e-07
Dad1	2.61e-11	-0.274574	0.604	0.809	5.3e-07
Acod1	3.4e-11	0.659886	0.234	0.057	6.89e-07
Ndufa4	3.55e-11	-0.32667	0.671	0.837	7.2e-07
Bace2	4.09e-11	-0.25243	0.186	0.371	8.29e-07
Gas1	4.28e-11	-0.510787	0.418	0.64	8.68e-07
Pgrmc1	4.31e-11	-0.284614	0.421	0.65	8.74e-07
Atp5j	5.37e-11	-0.272626	0.631	0.809	1.09e-06
Ctsl	5.49e-11	-0.338628	0.644	0.83	1.11e-06
Arl3	5.89e-11	-0.256663	0.257	0.466	1.19e-06
Pla2g4a	6.37e-11	-0.250224	0.334	0.555	1.29e-06
Mxd1	6.49e-11	0.888857	0.477	0.3	1.32e-06
Dpysl2	7.58e-11	-0.334085	0.476	0.703	1.54e-06
Pam	8.1e-11	-0.343345	0.457	0.693	1.64e-06
Jund	8.97e-11	-0.283108	0.852	0.915	1.82e-06
Tnxb	9.15e-11	-0.321134	0.374	0.604	1.86e-06
Tmem256	9.52e-11	-0.253365	0.377	0.597	1.93e-06
Nupr1	9.57e-11	-0.315144	0.397	0.629	1.94e-06
Ssr4	9.64e-11	-0.30564	0.573	0.746	1.95e-06
S100a13	1.14e-10	-0.319886	0.511	0.71	2.31e-06
Gpc3	1.21e-10	-0.45614	0.378	0.611	2.45e-06
Ddrgk1	1.24e-10	-0.296937	0.366	0.59	2.52e-06
Il11ra1	1.33e-10	-0.283443	0.357	0.58	2.7e-06
Gsn	1.4e-10	-0.605244	0.511	0.71	2.84e-06
Ces1d	1.41e-10	-0.434283	0.208	0.399	2.85e-06
Ndufb4	1.43e-10	-0.265329	0.445	0.664	2.91e-06
Bmyc	1.47e-10	-0.275386	0.224	0.41	2.99e-06
Pclaf	1.81e-10	0.546527	0.175	0.028	3.67e-06
Rcn1	2.01e-10	-0.293612	0.383	0.622	4.07e-06
Jun	2.09e-10	-0.493944	0.659	0.788	4.23e-06
Hdc	2.16e-10	0.753933	0.481	0.3	4.38e-06
Cenpe	2.17e-10	0.467334	0.16	0.018	4.39e-06
Gm12840	2.43e-10	0.686865	0.604	0.484	4.94e-06
Ubc	2.51e-10	-0.303933	0.858	0.901	5.08e-06
Tmed3	2.58e-10	-0.276304	0.468	0.7	5.23e-06
Prc1	3.18e-10	0.419398	0.165	0.021	6.45e-06
Map1lc3a	3.4e-10	-0.271884	0.419	0.622	6.89e-06
Polr2j	3.45e-10	-0.277931	0.326	0.541	7e-06
Fst	3.46e-10	-0.320336	0.163	0.339	7.02e-06
Prdx1	3.59e-10	-0.32989	0.733	0.873	7.29e-06
Gstm5	3.9e-10	-0.253575	0.205	0.392	7.9e-06
Psmb3	4.07e-10	-0.278025	0.452	0.657	8.26e-06
Mmp9	4.18e-10	0.481901	0.277	0.092	8.47e-06
Cd151	4.26e-10	-0.308995	0.438	0.64	8.63e-06
Mfap5	4.33e-10	-0.401604	0.444	0.622	8.79e-06
Serpinb6a	4.82e-10	-0.299471	0.561	0.774	9.78e-06
Ogn	5.12e-10	-0.39219	0.36	0.59	1.04e-05
Clec4d	5.16e-10	0.638582	0.338	0.152	1.05e-05
Hmmr	5.24e-10	0.416065	0.137	0.007	1.06e-05
Podn	5.54e-10	-0.287501	0.241	0.431	1.12e-05
Mgst1	6.69e-10	-0.31925	0.558	0.756	1.36e-05
Il33	7.02e-10	-0.381301	0.356	0.555	1.42e-05
Rpl36	7.88e-10	-0.25503	0.821	0.929	1.6e-05
2021-03-02	8.65e-10	-0.26021	0.37	0.583	1.75e-05
Cd33	9.35e-10	0.57807	0.288	0.12	1.9e-05
Cpe	1.06e-09	-0.387145	0.224	0.413	2.16e-05
Ar	1.07e-09	-0.319202	0.313	0.516	2.17e-05
Gnas	1.16e-09	-0.256956	0.859	0.926	2.35e-05
Tmsb10	1.17e-09	-0.377686	0.776	0.887	2.36e-05
Cenpf	1.22e-09	0.51586	0.168	0.028	2.48e-05
Bst2	1.36e-09	-0.270562	0.492	0.724	2.76e-05
Ifi27	1.56e-09	-0.314522	0.499	0.682	3.16e-05
Rhoc	1.56e-09	-0.271158	0.483	0.724	3.17e-05
H2-T23	2.09e-09	-0.279012	0.486	0.707	4.24e-05
Serpinf1	2.14e-09	-0.518916	0.241	0.428	4.34e-05
Birc5	2.23e-09	0.411598	0.184	0.039	4.53e-05
Fscn1	2.32e-09	0.518918	0.191	0.049	4.7e-05
Atox1	2.85e-09	-0.267223	0.554	0.753	5.78e-05
Efemp1	3.26e-09	-0.403566	0.537	0.7	6.62e-05
Rnf149	3.32e-09	0.614994	0.492	0.332	6.73e-05
Alas2	3.64e-09	0.814367	0.196	0.049	7.37e-05
Osr1	3.83e-09	-0.291323	0.338	0.537	7.76e-05
Ndufs5	3.93e-09	-0.291104	0.468	0.664	7.97e-05
Ahnak2	4.08e-09	-0.281453	0.352	0.576	8.28e-05
Sgce	4.77e-09	-0.250527	0.289	0.484	9.67e-05
Fzd2	4.97e-09	-0.319565	0.277	0.466	0.000100744
Spcs1	5.03e-09	-0.254889	0.465	0.661	0.000102044
S100a16	5.64e-09	-0.284767	0.461	0.668	0.000114263
Fmod	6.13e-09	-0.351893	0.154	0.304	0.000124289
Col14a1	6.36e-09	-0.420815	0.289	0.481	0.000128866
Cdk1	6.99e-09	0.363792	0.153	0.025	0.000141821
Srgn	7.63e-09	0.76528	0.644	0.498	0.000154608
Kdr	8.01e-09	-0.346778	0.167	0.329	0.000162461
Cox5b	8.42e-09	-0.258305	0.58	0.742	0.000170655
Fgf1	8.81e-09	-0.45746	0.185	0.343	0.000178609
Sorl1	9.78e-09	0.601013	0.377	0.208	0.000198368
Cd34	1e-08	-0.296369	0.587	0.774	0.000202919
Nr2f2	1.14e-08	-0.265408	0.3	0.488	0.000230595
Smdt1	1.17e-08	-0.257947	0.605	0.77	0.000236823
Tmem176b	1.23e-08	-0.30102	0.445	0.647	0.00024956
Scgb1a1	1.26e-08	1.16641	0.634	0.572	0.000256252
Thbd	1.26e-08	-0.395492	0.45	0.643	0.000256332
Ly6a	1.48e-08	-0.476816	0.436	0.633	0.000300706
Ecm2	1.5e-08	-0.30967	0.135	0.279	0.000303682
Sell	1.67e-08	0.446008	0.31	0.148	0.000338132
Rspo1	1.74e-08	-0.349793	0.286	0.463	0.000353291
Eln	1.78e-08	-0.435412	0.352	0.558	0.000361775
S100a4	1.9e-08	0.631587	0.353	0.205	0.000384545
Ddah2	1.92e-08	-0.27452	0.303	0.491	0.000389491
Krt7	1.94e-08	-0.273802	0.086	0.208	0.000393856
Ndufb11	2.06e-08	-0.252488	0.529	0.707	0.000417011
Hspa1a	2.11e-08	-0.456715	0.23	0.389	0.000427262
Ldhb	2.16e-08	-0.260397	0.288	0.473	0.000438333
Hspa1b	2.33e-08	-0.379403	0.239	0.413	0.000471701
Clec4e	2.48e-08	0.630909	0.276	0.124	0.00050271
Tgm2	2.49e-08	-0.27397	0.427	0.622	0.000504919
Gng11	2.72e-08	-0.293322	0.228	0.392	0.000552491
Sertad1	3.5e-08	-0.252316	0.337	0.512	0.000708966
Anxa3	3.51e-08	-0.296766	0.512	0.703	0.000711351
Gsta4	3.52e-08	-0.277239	0.156	0.297	0.000713776
Tpx2	3.62e-08	0.38743	0.125	0.014	0.000734289
Iigp1	3.65e-08	-0.381845	0.222	0.403	0.000739378
Clu	3.67e-08	-0.397622	0.408	0.58	0.00074398
S100a1	4e-08	-0.373543	0.452	0.643	0.000811732
Ctsh	4.34e-08	-0.312774	0.268	0.438	0.000880869
Sfrp4	4.8e-08	-0.369192	0.068	0.177	0.000972518
Snca	5.69e-08	0.655752	0.178	0.049	0.00115383
Slc7a11	5.97e-08	0.688941	0.28	0.127	0.00120948
Picalm	6e-08	0.438992	0.752	0.696	0.00121727
Pltp	6.25e-08	-0.368217	0.39	0.576	0.00126711
Pmp22	6.29e-08	-0.255231	0.422	0.633	0.00127447
Cldn15	6.71e-08	-0.389318	0.253	0.413	0.00136081
Wfdc21	6.9e-08	0.756196	0.326	0.17	0.00139915
Cd300lf	7.55e-08	0.456605	0.309	0.155	0.00153098
Cers4	7.56e-08	-0.252872	0.259	0.428	0.00153198
Samsn1	8.13e-08	0.503184	0.311	0.163	0.00164924
Cav1	8.47e-08	-0.491268	0.483	0.654	0.00171669
Cd53	9.09e-08	0.47438	0.458	0.311	0.00184296
Trim30b	9.49e-08	0.440591	0.193	0.064	0.00192347
Ramp2	9.59e-08	-0.409727	0.235	0.403	0.001944
Anln	9.71e-08	0.538437	0.22	0.088	0.00196852
Mcl1	9.87e-08	0.441418	0.856	0.813	0.00200202
Cd44	1.05e-07	0.427452	0.687	0.587	0.00212439
Bcam	1.06e-07	-0.296193	0.189	0.339	0.00214617
Tcf4	1.07e-07	-0.309833	0.425	0.615	0.00217091
Ccr1	1.18e-07	0.515533	0.3	0.152	0.0023833
Emp2	1.36e-07	-0.251337	0.346	0.551	0.00276605
Lilrb4a	1.56e-07	0.367263	0.187	0.06	0.00316684
Arg2	1.59e-07	0.389787	0.197	0.067	0.00322983
Krt18	1.61e-07	-0.383608	0.154	0.286	0.00326405
Ano1	1.66e-07	-0.263705	0.232	0.403	0.00336444
Mapk3	1.71e-07	-0.254875	0.45	0.636	0.00346034
Pros1	1.79e-07	-0.250328	0.309	0.473	0.00363562
Ctsk	2.06e-07	-0.347586	0.16	0.297	0.00417663
Serf2	2.28e-07	-0.266341	0.878	0.951	0.0046324
Snhg18	2.29e-07	-0.264534	0.298	0.477	0.00463716
Faim2	2.32e-07	-0.270299	0.106	0.226	0.00470155
Ptprc	2.49e-07	0.553508	0.521	0.389	0.00504537
Cavin2	2.5e-07	-0.431618	0.51	0.664	0.00505962
H2-Q7	2.91e-07	-0.404391	0.365	0.537	0.0058995
Sbds	2.91e-07	-0.263788	0.419	0.618	0.005904
Tnfaip3	3.89e-07	0.422208	0.345	0.212	0.00787852
Chil1	4.54e-07	0.333662	0.179	0.06	0.00919766
Cdc20	4.86e-07	0.294162	0.134	0.028	0.00985241
Stk17b	6.1e-07	0.472167	0.533	0.392	0.0123624
Eng	6.22e-07	-0.311934	0.155	0.297	0.0126156
Adam8	6.88e-07	0.411168	0.239	0.11	0.0139558
Slfn1	7.22e-07	0.413875	0.183	0.064	0.0146354
Slc40a1	7.26e-07	0.302977	0.178	0.06	0.0147185
Tyrobp	7.37e-07	0.559077	0.523	0.375	0.0149439
Nfil3	7.54e-07	0.381298	0.381	0.24	0.0152932
Tmem176a	7.87e-07	-0.265155	0.402	0.608	0.015963
Crip2	8.48e-07	-0.293078	0.494	0.703	0.0171919
Slfn2	9.67e-07	0.448891	0.399	0.269	0.0196081
Uqcr11	9.91e-07	-0.256232	0.572	0.731	0.0200902
Ets2	1e-06	0.571774	0.476	0.364	0.0203339
Enpp2	1.01e-06	-0.411709	0.376	0.519	0.0205421
Psmb8	1.11e-06	-0.259549	0.446	0.625	0.0224182
Aspm	1.12e-06	0.311942	0.117	0.021	0.0227803
Actg1	1.13e-06	0.335443	0.967	0.975	0.0230095
Krt8	1.26e-06	0.389536	0.234	0.106	0.0255285
Ddx6	1.27e-06	0.324512	0.761	0.767	0.0257765
Lcp1	1.29e-06	0.407575	0.502	0.353	0.0262093
Pdlim2	1.29e-06	-0.309812	0.308	0.456	0.0262529
Ctsz	1.38e-06	-0.270723	0.584	0.731	0.0279176
Sirpb1b	1.39e-06	0.256544	0.169	0.057	0.0282224
Cygb	1.66e-06	-0.408026	0.203	0.339	0.0335737
Bri3	1.82e-06	-0.257301	0.655	0.816	0.0368046
Gpcpd1	1.94e-06	0.351026	0.482	0.353	0.0393029
Alox5ap	2.1e-06	0.637341	0.4	0.269	0.0425704
Fosl1	2.29e-06	0.269324	0.14	0.039	0.0463745

## Sheet: Cluster 8 (Neutrophils 2)
official_gene_symbol	p_val	avg_logFC	pct.1	pct.2	p_val_adj
Lrg1	3.04411e-28	1.08812	0.827	0.353	6.17224e-24
Wfdc17	7.09691e-22	1.3431	0.836	0.467	1.43897e-17
Ifitm1	4.67174e-16	1.24552	0.849	0.599	9.47242e-12
Hbb-bs	1.92098e-14	0.591862	0.453	0.09	3.89499e-10
Tspo	1.25458e-13	0.538026	0.862	0.605	2.54379e-09
Steap4	1.39816e-12	0.581546	0.391	0.078	2.8349e-08
Lcn2	4.2843e-11	0.806369	0.729	0.443	8.68684e-07
Nr4a1	2.68473e-10	-0.490901	0.88	0.97	5.44355e-06
Ifitm2	8.41822e-10	0.434378	0.987	0.88	1.70688e-05
Ifitm3	2.57922e-09	0.462354	0.849	0.581	5.22962e-05
Rpl36al	6.37125e-09	0.367582	0.876	0.683	0.000129183
Jund	1.14902e-08	-0.26936	0.996	1	0.000232976
Tsc22d3	1.20097e-08	-0.308691	0.951	0.982	0.000243508
Kdm6b	1.21373e-08	-0.344993	0.969	0.958	0.000246096
Ccl6	1.36265e-08	-0.397903	0.933	0.994	0.000276291
mt-Nd3	3.12658e-08	0.258202	0.978	0.94	0.000633945
Lst1	5.47467e-08	-0.347746	0.724	0.862	0.00111004
Vps37b	6.8062e-08	-0.362521	0.924	0.964	0.00138003
Hp	1.01124e-07	0.285274	0.964	0.898	0.00205039
Gapdh	2.6823e-07	0.265094	0.987	0.898	0.00543862
Slc7a11	3.62808e-07	-0.365529	0.924	0.958	0.0073563
Fosb	3.85776e-07	-0.427322	0.84	0.958	0.007822
S100a9	4.05864e-07	0.380159	1	0.994	0.00822931
Ets1	4.67028e-07	-0.315838	0.938	0.976	0.00946946
Chil1	6.38123e-07	0.38264	0.556	0.287	0.0129386
Ifi27l2a	1.02924e-06	0.46858	0.827	0.581	0.0208689
Cd9	2.30282e-06	-0.323316	0.836	0.898	0.046692

## Sheet: Cluster 9 (Clara cells)
official_gene_symbol	p_val	avg_logFC	pct.1	pct.2	p_val_adj
Ifitm1	4.56e-13	2.03957	0.642	0.212	9.24e-09
Lcn2	2.17e-12	1.98851	0.547	0.142	4.4e-08
S100a9	2.61e-11	1.23841	0.926	0.531	5.29e-07
Slfn4	2.96e-11	1.02188	0.372	0.027	5.99e-07
Hbb-bs	6.53e-11	2.02949	0.527	0.124	1.32e-06
Lrg1	9.53e-11	1.30715	0.466	0.106	1.93e-06
Wfdc17	1.42e-10	2.64762	0.534	0.186	2.88e-06
Trim30a	4.53e-09	0.936107	0.541	0.212	9.18e-05
S100a8	1.59e-08	1.01936	0.838	0.496	0.000322832
Acod1	1.58e-07	0.855865	0.426	0.115	0.00319369
Steap4	1.97e-07	0.732824	0.284	0.035	0.00399921
Wfdc21	4.6e-07	1.49897	0.5	0.248	0.00932151
Ifitm3	5.88e-07	0.807408	0.777	0.531	0.0119136
Mmp8	6.07e-07	1.58555	0.453	0.177	0.0122997
Mxd1	1.17e-06	0.677536	0.689	0.381	0.0236728
Ptms	1.27e-06	-0.648639	0.473	0.726	0.0257944
Il1r2	1.75e-06	0.814091	0.574	0.274	0.0354282

[truncated: 3 more sheets: Cluster 10 (AT2), Cluster 11 (AT1), Cluster 12 (Plasmocytes)]
