# Supplementary material for: Single-cell transcriptomics reveals immune dysregulation mediated by IL-17A in initiation of chronic lung injuries upon real-ambient particulate matter exposure
Source: Part Fibre Toxicol. 2022 Jun 23;19:42. doi: 10.1186/s12989-022-00483-w (PMC9219231; doi:10.1186/s12989-022-00483-w)
Supplement: Supplementary file 3 — Additional file 3. Pathway enrichment analysis performed based on the generated DEGs of cell cluster or cell type utilizing Gene Ontology (GO) (Tables 1–13). [file 12989_2022_483_MOESM3_ESM.xlsx]

## Sheet: Cluster 0 (AM1)
ONTOLOGY	ID	Description	GeneRatio	BgRatio	pvalue	p.adjust	qvalue	Count
BP	GO:0030593	neutrophil chemotaxis	2021-06-23	100/23210	5.2273e-10	2.8415e-07	1.75155e-07	6
BP	GO:0097529	myeloid leukocyte migration	2021-07-23	207/23210	8.80648e-10	2.8415e-07	1.75155e-07	7
BP	GO:0030595	leukocyte chemotaxis	2021-07-23	211/23210	1.00644e-09	2.8415e-07	1.75155e-07	7
BP	GO:1990266	neutrophil migration	2021-06-23	119/23210	1.50359e-09	3.11124e-07	1.91782e-07	6
BP	GO:0071621	granulocyte chemotaxis	2021-06-23	123/23210	1.83662e-09	3.11124e-07	1.91782e-07	6
BP	GO:0097530	granulocyte migration	2021-06-23	146/23210	5.16406e-09	7.28994e-07	4.49364e-07	6
BP	GO:0060326	cell chemotaxis	2021-07-23	299/23210	1.12778e-08	1.36462e-06	8.41173e-07	7
BP	GO:0050900	leukocyte migration	2021-07-23	340/23210	2.7275e-08	2.88774e-06	1.78005e-06	7
BP	GO:0070486	leukocyte aggregation	2021-03-23	14/23210	3.07194e-07	2.89104e-05	1.78209e-05	3
BP	GO:0019221	cytokine-mediated signaling pathway	2021-06-23	341/23210	7.86824e-07	6.6644e-05	4.10805e-05	6
BP	GO:0009615	response to virus	2021-05-23	270/23210	5.81876e-06	0.000448045	0.000276182	5
BP	GO:0014002	astrocyte development	2021-03-23	38/23210	7.00988e-06	0.000494781	0.000304991	3
BP	GO:0034341	response to interferon-gamma	2021-04-23	137/23210	9.42826e-06	0.000614287	0.000378657	4
BP	GO:0032103	positive regulation of response to external stimulus	2021-05-23	312/23210	1.17251e-05	0.00070937	0.000437268	5
BP	GO:2001244	positive regulation of intrinsic apoptotic signaling pathway	2021-03-23	68/23210	4.08442e-05	0.00230633	0.00142166	3
BP	GO:0051607	defense response to virus	2021-04-23	227/23210	6.81791e-05	0.00360923	0.00222479	4
BP	GO:0048708	astrocyte differentiation	2021-03-23	85/23210	7.96175e-05	0.00380397	0.00234483	3
BP	GO:0018119	peptidyl-cysteine S-nitrosylation	2021-02-23	14/23210	8.48626e-05	0.00380397	0.00234483	2
BP	GO:0002690	positive regulation of leukocyte chemotaxis	2021-03-23	87/23210	8.53311e-05	0.00380397	0.00234483	3
BP	GO:0017014	protein nitrosylation	2021-02-23	15/23210	9.78593e-05	0.00394699	0.00243299	2
BP	GO:0043117	positive regulation of vascular permeability	2021-02-23	15/23210	9.78593e-05	0.00394699	0.00243299	2
BP	GO:0070555	response to interleukin-1	2021-03-23	94/23210	0.000107425	0.00413586	0.00254942	3
BP	GO:0048525	negative regulation of viral process	2021-03-23	97/23210	0.000117932	0.00434297	0.00267708	3
BP	GO:0002688	regulation of leukocyte chemotaxis	2021-03-23	111/23210	0.000175825	0.0055383	0.00341391	3
BP	GO:0021782	glial cell development	2021-03-23	111/23210	0.000175825	0.0055383	0.00341391	3
BP	GO:0002523	leukocyte migration involved in inflammatory response	2021-02-23	20/23210	0.000176546	0.0055383	0.00341391	2
BP	GO:0048245	eosinophil chemotaxis	2021-02-23	20/23210	0.000176546	0.0055383	0.00341391	2
BP	GO:0046597	negative regulation of viral entry into host cell	2021-02-23	22/23210	0.000214384	0.00648511	0.00399753	2
BP	GO:0035455	response to interferon-alpha	2021-02-23	24/23210	0.000255838	0.00722316	0.00445248	2
BP	GO:0072677	eosinophil migration	2021-02-23	24/23210	0.000255838	0.00722316	0.00445248	2
BP	GO:0090023	positive regulation of neutrophil chemotaxis	2021-02-23	25/23210	0.000277917	0.00759342	0.00468071	2
BP	GO:0071624	positive regulation of granulocyte chemotaxis	2021-02-23	27/23210	0.000324771	0.0085963	0.0052989	2
BP	GO:0050921	positive regulation of chemotaxis	2021-03-23	140/23210	0.000348197	0.00893707	0.00550896	3
BP	GO:0050729	positive regulation of inflammatory response	2021-03-23	142/23210	0.000362976	0.00904238	0.00557388	3
BP	GO:0002687	positive regulation of leukocyte migration	2021-03-23	144/23210	0.000378154	0.00915133	0.00564104	3
BP	GO:0042744	hydrogen peroxide catabolic process	2021-02-23	30/23210	0.000401767	0.00945269	0.0058268	2
BP	GO:0090022	regulation of neutrophil chemotaxis	2021-02-23	31/23210	0.000429217	0.00982558	0.00605666	2
CC	GO:0005833	hemoglobin complex	2021-04-23	13/23436	5.00895e-10	9.46077e-09	5.53262e-09	4
CC	GO:0031838	haptoglobin-hemoglobin complex	2021-04-23	14/23436	7.00798e-10	9.46077e-09	5.53262e-09	4
CC	GO:0044445	cytosolic part	2021-04-23	299/23436	0.000189876	0.00170888	0.000999348	4
CC	GO:0022627	cytosolic small ribosomal subunit	2021-02-23	54/23436	0.00127809	0.00862709	0.00504508	2
MF	GO:0016209	antioxidant activity	2021-06-23	86/22710	2.36768e-10	1.72841e-08	7.72612e-09	6
MF	GO:0031720	haptoglobin binding	2021-04-23	13/22710	5.67982e-10	2.07313e-08	9.26707e-09	4
MF	GO:0019825	oxygen binding	2021-04-23	26/22710	1.1773e-08	2.86477e-07	1.28058e-07	4
MF	GO:0043177	organic acid binding	2021-06-23	223/22710	7.3584e-08	1.34291e-06	6.0029e-07	6
MF	GO:0004601	peroxidase activity	2021-04-23	54/22710	2.44418e-07	3.56851e-06	1.59515e-06	4
MF	GO:0016684	oxidoreductase activity, acting on peroxide as acceptor	2021-04-23	58/22710	3.27024e-07	3.9788e-06	1.77855e-06	4
MF	GO:0050542	icosanoid binding	2021-02-23	10/22710	4.39345e-05	0.000400902	0.000179206	2
MF	GO:0050543	icosatetraenoic acid binding	2021-02-23	10/22710	4.39345e-05	0.000400902	0.000179206	2
MF	GO:0030492	hemoglobin binding	2021-02-23	13/22710	7.60124e-05	0.000588158	0.000262911	2
MF	GO:0005344	oxygen carrier activity	2021-02-23	14/22710	8.86265e-05	0.000588158	0.000262911	2
MF	GO:0035325	Toll-like receptor binding	2021-02-23	14/22710	8.86265e-05	0.000588158	0.000262911	2
MF	GO:0036041	long-chain fatty acid binding	2021-02-23	19/22710	0.000166027	0.00101	0.000451478	2
MF	GO:0020037	heme binding	2021-03-23	157/22710	0.000518581	0.00291203	0.0013017	3
MF	GO:1901567	fatty acid derivative binding	2021-02-23	35/22710	0.000572032	0.00296858	0.00132698	2
MF	GO:0046906	tetrapyrrole binding	2021-03-23	166/22710	0.000609983	0.00296858	0.00132698	3
MF	GO:0008009	chemokine activity	2021-02-23	44/22710	0.000904456	0.00400823	0.00179171	2
MF	GO:0005504	fatty acid binding	2021-02-23	45/22710	0.000945942	0.00400823	0.00179171	2
MF	GO:0048020	CCR chemokine receptor binding	2021-02-23	46/22710	0.000988331	0.00400823	0.00179171	2
MF	GO:0031406	carboxylic acid binding	2021-03-23	208/22710	0.00117152	0.00443025	0.00198036	3
MF	GO:0140104	molecular carrier activity	2021-02-23	51/22710	0.00121377	0.00443025	0.00198036	2
MF	GO:0005125	cytokine activity	2021-03-23	215/22710	0.00128848	0.004479	0.00200215	3
MF	GO:0048018	receptor ligand activity	2021-04-23	489/22710	0.00135836	0.00450729	0.0020148	4
MF	GO:0042379	chemokine receptor binding	2021-02-23	67/22710	0.0020842	0.00661507	0.00295699	2
MF	GO:0033293	monocarboxylic acid binding	2021-02-23	69/22710	0.00220874	0.00671825	0.00300311	2

## Sheet: Cluster 1 (Neutrohphils)
ONTOLOGY	ID	Description	GeneRatio	BgRatio	pvalue	p.adjust	qvalue	Count
BP	GO:0051701	interaction with host	8/98	117/23210	3.53053e-08	2.86496e-05	2.03111e-05	8
BP	GO:0035455	response to interferon-alpha	5/98	24/23210	4.82805e-08	2.86496e-05	2.03111e-05	5
BP	GO:0055076	transition metal ion homeostasis	8/98	126/23210	6.30335e-08	2.86496e-05	2.03111e-05	8
BP	GO:0050663	cytokine secretion	10/98	244/23210	8.54514e-08	2.86496e-05	2.03111e-05	10
BP	GO:0046718	viral entry into host cell	6/98	54/23210	1.06415e-07	2.86496e-05	2.03111e-05	6
BP	GO:1903578	regulation of ATP metabolic process	7/98	91/23210	1.16656e-07	2.86496e-05	2.03111e-05	7
BP	GO:0034341	response to interferon-gamma	8/98	137/23210	1.20765e-07	2.86496e-05	2.03111e-05	8
BP	GO:0035456	response to interferon-beta	6/98	56/23210	1.32873e-07	2.86496e-05	2.03111e-05	6
BP	GO:0002793	positive regulation of peptide secretion	11/98	331/23210	1.56139e-07	2.86496e-05	2.03111e-05	11
BP	GO:0016052	carbohydrate catabolic process	8/98	142/23210	1.59306e-07	2.86496e-05	2.03111e-05	8
BP	GO:0030260	entry into host cell	6/98	58/23210	1.64518e-07	2.86496e-05	2.03111e-05	6
BP	GO:0044409	entry into host	6/98	58/23210	1.64518e-07	2.86496e-05	2.03111e-05	6
BP	GO:0051806	entry into cell of other organism involved in symbiotic interaction	6/98	58/23210	1.64518e-07	2.86496e-05	2.03111e-05	6
BP	GO:0051828	entry into other organism involved in symbiotic interaction	6/98	58/23210	1.64518e-07	2.86496e-05	2.03111e-05	6
BP	GO:1901292	nucleoside phosphate catabolic process	8/98	148/23210	2.1909e-07	3.56095e-05	2.52454e-05	8
BP	GO:0046596	regulation of viral entry into host cell	5/98	33/23210	2.61606e-07	3.93011e-05	2.78625e-05	5
BP	GO:1900542	regulation of purine nucleotide metabolic process	7/98	103/23210	2.74044e-07	3.93011e-05	2.78625e-05	7
BP	GO:0006140	regulation of nucleotide metabolic process	7/98	107/23210	3.55745e-07	4.81836e-05	3.41598e-05	7
BP	GO:0072593	reactive oxygen species metabolic process	10/98	288/23210	3.96403e-07	4.92142e-05	3.48904e-05	10
BP	GO:0032963	collagen metabolic process	7/98	109/23210	4.03726e-07	4.92142e-05	3.48904e-05	7
BP	GO:2001242	regulation of intrinsic apoptotic signaling pathway	8/98	169/23210	6.03532e-07	7.00672e-05	4.96741e-05	8
BP	GO:0034404	nucleobase-containing small molecule biosynthetic process	8/98	172/23210	6.89656e-07	7.64264e-05	5.41825e-05	8
BP	GO:0048872	homeostasis of number of cells	10/98	315/23210	8.96728e-07	9.50531e-05	6.73879e-05	10
BP	GO:0043467	regulation of generation of precursor metabolites and energy	7/98	127/23210	1.13822e-06	0.000115624	8.19718e-05	7
BP	GO:2001233	regulation of apoptotic signaling pathway	11/98	414/23210	1.4205e-06	0.000138528	9.82092e-05	11
BP	GO:0055072	iron ion homeostasis	6/98	86/23210	1.73765e-06	0.000162762	0.00011539	6
BP	GO:0009166	nucleotide catabolic process	7/98	136/23210	1.80253e-06	0.000162762	0.00011539	7
BP	GO:0006754	ATP biosynthetic process	7/98	137/23210	1.89309e-06	0.000164834	0.000116859	7
BP	GO:0046597	negative regulation of viral entry into host cell	4/98	22/23210	2.0619e-06	0.000173342	0.000122891	4
BP	GO:0009615	response to virus	9/98	270/23210	2.1784e-06	0.000177031	0.000125506	9
BP	GO:0006096	glycolytic process	6/98	90/23210	2.2701e-06	0.000178532	0.00012657	6
BP	GO:0006757	ATP generation from ADP	6/98	91/23210	2.42211e-06	0.000184534	0.000130826	6
BP	GO:0062012	regulation of small molecule metabolic process	10/98	359/23210	2.89787e-06	0.000203205	0.000144062	10
BP	GO:0042866	pyruvate biosynthetic process	6/98	94/23210	2.92866e-06	0.000203205	0.000144062	6
BP	GO:0009206	purine ribonucleoside triphosphate biosynthetic process	7/98	147/23210	3.02782e-06	0.000203205	0.000144062	7
BP	GO:0046434	organophosphate catabolic process	8/98	210/23210	3.07876e-06	0.000203205	0.000144062	8
BP	GO:0001819	positive regulation of cytokine production	11/98	449/23210	3.10527e-06	0.000203205	0.000144062	11
BP	GO:0009145	purine nucleoside triphosphate biosynthetic process	7/98	148/23210	3.16726e-06	0.000203205	0.000144062	7
BP	GO:0050707	regulation of cytokine secretion	8/98	213/23210	3.4198e-06	0.000205877	0.000145957	8
BP	GO:0009201	ribonucleoside triphosphate biosynthetic process	7/98	150/23210	3.46225e-06	0.000205877	0.000145957	7
BP	GO:0050715	positive regulation of cytokine secretion	7/98	150/23210	3.46225e-06	0.000205877	0.000145957	7
BP	GO:0043470	regulation of carbohydrate catabolic process	5/98	55/23210	3.56303e-06	0.000206825	0.000146629	5
BP	GO:0046031	ADP metabolic process	6/98	98/23210	3.73513e-06	0.000209814	0.000148748	6
BP	GO:0031349	positive regulation of defense response	10/98	370/23210	3.78664e-06	0.000209814	0.000148748	10
BP	GO:0097193	intrinsic apoptotic signaling pathway	9/98	292/23210	4.12773e-06	0.000220617	0.000156406	9
BP	GO:0044270	cellular nitrogen compound catabolic process	11/98	463/23210	4.16258e-06	0.000220617	0.000156406	11
BP	GO:0045071	negative regulation of viral genome replication	5/98	57/23210	4.26002e-06	0.000220977	0.000156662	5
BP	GO:0046700	heterocycle catabolic process	11/98	469/23210	4.70456e-06	0.000221119	0.000156763	11
BP	GO:0009141	nucleoside triphosphate metabolic process	9/98	298/23210	4.8674e-06	0.000221119	0.000156763	9
BP	GO:0009127	purine nucleoside monophosphate biosynthetic process	7/98	158/23210	4.88178e-06	0.000221119	0.000156763	7
BP	GO:0009168	purine ribonucleoside monophosphate biosynthetic process	7/98	158/23210	4.88178e-06	0.000221119	0.000156763	7
BP	GO:0046496	nicotinamide nucleotide metabolic process	7/98	158/23210	4.88178e-06	0.000221119	0.000156763	7
BP	GO:0006165	nucleoside diphosphate phosphorylation	6/98	103/23210	4.98833e-06	0.000221119	0.000156763	6
BP	GO:0009135	purine nucleoside diphosphate metabolic process	6/98	103/23210	4.98833e-06	0.000221119	0.000156763	6
BP	GO:0009179	purine ribonucleoside diphosphate metabolic process	6/98	103/23210	4.98833e-06	0.000221119	0.000156763	6
BP	GO:0009142	nucleoside triphosphate biosynthetic process	7/98	160/23210	5.30376e-06	0.000226852	0.000160827	7
BP	GO:0019362	pyridine nucleotide metabolic process	7/98	160/23210	5.30376e-06	0.000226852	0.000160827	7
BP	GO:0050714	positive regulation of protein secretion	9/98	302/23210	5.42141e-06	0.000227886	0.00016156	9
BP	GO:0046939	nucleotide phosphorylation	6/98	105/23210	5.57661e-06	0.000230437	0.000163368	6
BP	GO:0009156	ribonucleoside monophosphate biosynthetic process	7/98	162/23210	5.75566e-06	0.000233299	0.000165397	7
BP	GO:0019359	nicotinamide nucleotide biosynthetic process	6/98	106/23210	5.89119e-06	0.000233299	0.000165397	6
BP	GO:0043900	regulation of multi-organism process	10/98	391/23210	6.15605e-06	0.000233299	0.000165397	10
BP	GO:2001234	negative regulation of apoptotic signaling pathway	8/98	231/23210	6.21522e-06	0.000233299	0.000165397	8
BP	GO:0019439	aromatic compound catabolic process	11/98	483/23210	6.21553e-06	0.000233299	0.000165397	11
BP	GO:0009185	ribonucleoside diphosphate metabolic process	6/98	107/23210	6.22003e-06	0.000233299	0.000165397	6
BP	GO:0072524	pyridine-containing compound metabolic process	7/98	165/23210	6.49328e-06	0.000239858	0.000170047	7
BP	GO:0019363	pyridine nucleotide biosynthetic process	6/98	109/23210	6.92244e-06	0.000251315	0.00017817	6
BP	GO:2001169	regulation of ATP biosynthetic process	5/98	63/23210	7.00961e-06	0.000251315	0.00017817	5
BP	GO:0050708	regulation of protein secretion	11/98	490/23210	7.11877e-06	0.00025153	0.000178322	11
BP	GO:0009124	nucleoside monophosphate biosynthetic process	7/98	168/23210	7.30786e-06	0.000254522	0.000180444	7
BP	GO:0042744	hydrogen peroxide catabolic process	4/98	30/23210	7.52714e-06	0.000258467	0.00018324	4
BP	GO:0072525	pyridine-containing compound biosynthetic process	6/98	113/23210	8.52056e-06	0.000288515	0.000204543	6
BP	GO:0044419	interspecies interaction between organisms	10/98	408/23210	8.92649e-06	0.00029812	0.000211352	10
BP	GO:0052547	regulation of peptidase activity	10/98	411/23210	9.51348e-06	0.000313431	0.000222207	10
BP	GO:0002262	myeloid cell homeostasis	7/98	176/23210	9.9047e-06	0.000321969	0.00022826	7
BP	GO:0046034	ATP metabolic process	8/98	247/23210	1.01313e-05	0.000325001	0.000230409	8
BP	GO:0006733	oxidoreduction coenzyme metabolic process	7/98	177/23210	1.02773e-05	0.000325402	0.000230694	7
BP	GO:0006090	pyruvate metabolic process	6/98	118/23210	1.09257e-05	0.000341499	0.000242106	6
BP	GO:0009132	nucleoside diphosphate metabolic process	6/98	121/23210	1.26144e-05	0.000387512	0.000274726	6
BP	GO:0034655	nucleobase-containing compound catabolic process	10/98	425/23210	1.27157e-05	0.000387512	0.000274726	10
BP	GO:0044403	symbiont process	9/98	343/23210	1.5011e-05	0.000451812	0.000320313	9
BP	GO:0072330	monocarboxylic acid biosynthetic process	8/98	264/23210	1.63948e-05	0.000474333	0.000336279	8
BP	GO:0030808	regulation of nucleotide biosynthetic process	5/98	75/23210	1.65375e-05	0.000474333	0.000336279	5
BP	GO:0051193	regulation of cofactor metabolic process	5/98	75/23210	1.65375e-05	0.000474333	0.000336279	5
BP	GO:1900371	regulation of purine nucleotide biosynthetic process	5/98	75/23210	1.65375e-05	0.000474333	0.000336279	5
BP	GO:1902229	regulation of intrinsic apoptotic signaling pathway in response to DNA damage	4/98	37/23210	1.77338e-05	0.000502732	0.000356412	4
BP	GO:0014002	astrocyte development	4/98	38/23210	1.97561e-05	0.000549346	0.000389459	4
BP	GO:0030218	erythrocyte differentiation	6/98	131/23210	1.98287e-05	0.000549346	0.000389459	6
BP	GO:0009167	purine ribonucleoside monophosphate metabolic process	8/98	272/23210	2.03158e-05	0.000550332	0.000390158	8
BP	GO:0009205	purine ribonucleoside triphosphate metabolic process	8/98	272/23210	2.03158e-05	0.000550332	0.000390158	8
BP	GO:0009126	purine nucleoside monophosphate metabolic process	8/98	273/23210	2.08571e-05	0.000557257	0.000395068	8
BP	GO:0043903	regulation of symbiosis, encompassing mutualism through parasitism	7/98	198/23210	2.12363e-05	0.000557257	0.000395068	7
BP	GO:0032496	response to lipopolysaccharide	9/98	359/23210	2.15103e-05	0.000557257	0.000395068	9
BP	GO:0019058	viral life cycle	7/98	199/23210	2.19353e-05	0.000557257	0.000395068	7
BP	GO:0060337	type I interferon signaling pathway	4/98	39/23210	2.19429e-05	0.000557257	0.000395068	4
BP	GO:0071357	cellular response to type I interferon	4/98	39/23210	2.19429e-05	0.000557257	0.000395068	4
BP	GO:0009161	ribonucleoside monophosphate metabolic process	8/98	276/23210	2.25543e-05	0.000557864	0.000395498	8
BP	GO:0009199	ribonucleoside triphosphate metabolic process	8/98	276/23210	2.25543e-05	0.000557864	0.000395498	8
BP	GO:2000377	regulation of reactive oxygen species metabolic process	7/98	200/23210	2.26532e-05	0.000557864	0.000395498	7
BP	GO:0070207	protein homotrimerization	4/98	40/23210	2.43022e-05	0.000592488	0.000420045	4
BP	GO:1903901	negative regulation of viral life cycle	5/98	82/23210	2.55416e-05	0.000608024	0.000431059	5
BP	GO:0009144	purine nucleoside triphosphate metabolic process	8/98	281/23210	2.56403e-05	0.000608024	0.000431059	8
BP	GO:0018119	peptidyl-cysteine S-nitrosylation	3/98	14/23210	2.56876e-05	0.000608024	0.000431059	3
BP	GO:0071222	cellular response to lipopolysaccharide	8/98	282/23210	2.62981e-05	0.000616489	0.00043706	8
BP	GO:0016032	viral process	8/98	283/23210	2.69701e-05	0.00062622	0.000443959	8
BP	GO:0097529	myeloid leukocyte migration	7/98	207/23210	2.8241e-05	0.000646121	0.000458068	7
BP	GO:0009123	nucleoside monophosphate metabolic process	8/98	285/23210	2.83573e-05	0.000646121	0.000458068	8
BP	GO:1903532	positive regulation of secretion by cell	10/98	472/23210	3.11752e-05	0.000692328	0.000490826	10
BP	GO:0034101	erythrocyte homeostasis	6/98	142/23210	3.12732e-05	0.000692328	0.000490826	6
BP	GO:0002237	response to molecule of bacterial origin	9/98	377/23210	3.15462e-05	0.000692328	0.000490826	9
BP	GO:0030595	leukocyte chemotaxis	7/98	211/23210	3.19132e-05	0.000692328	0.000490826	7
BP	GO:0017014	protein nitrosylation	3/98	15/23210	3.20111e-05	0.000692328	0.000490826	3
BP	GO:0071219	cellular response to molecule of bacterial origin	8/98	290/23210	3.2089e-05	0.000692328	0.000490826	8
BP	GO:0006091	generation of precursor metabolites and energy	9/98	379/23210	3.28736e-05	0.000703033	0.000498415	9
BP	GO:1903900	regulation of viral life cycle	6/98	145/23210	3.51732e-05	0.000745672	0.000528644	6
BP	GO:0034340	response to type I interferon	4/98	44/23210	3.56347e-05	0.000748943	0.000530964	4
BP	GO:0006914	autophagy	9/98	386/23210	3.78989e-05	0.000783031	0.00055513	9
BP	GO:0061919	process utilizing autophagic mechanism	9/98	386/23210	3.78989e-05	0.000783031	0.00055513	9
BP	GO:1903580	positive regulation of ATP metabolic process	4/98	45/23210	3.89851e-05	0.000798702	0.00056624	4
BP	GO:0006110	regulation of glycolytic process	4/98	46/23210	4.25601e-05	0.000857534	0.000607949	4
BP	GO:0030811	regulation of nucleotide catabolic process	4/98	46/23210	4.25601e-05	0.000857534	0.000607949	4
BP	GO:0009152	purine ribonucleotide biosynthetic process	7/98	223/23210	4.53591e-05	0.000901239	0.000638934	7
BP	GO:0042737	drug catabolic process	6/98	152/23210	4.58029e-05	0.000901239	0.000638934	6
BP	GO:0046677	response to antibiotic	8/98	305/23210	4.58383e-05	0.000901239	0.000638934	8
BP	GO:0010950	positive regulation of endopeptidase activity	6/98	153/23210	4.75113e-05	0.000926661	0.000656956	6
BP	GO:0045765	regulation of angiogenesis	8/98	307/23210	4.79964e-05	0.000928693	0.000658397	8
BP	GO:0045069	regulation of viral genome replication	5/98	94/23210	4.93714e-05	0.000947775	0.000671926	5
BP	GO:0051607	defense response to virus	7/98	227/23210	5.07577e-05	0.000957969	0.000679152	7
BP	GO:0030099	myeloid cell differentiation	9/98	401/23210	5.08925e-05	0.000957969	0.000679152	9
BP	GO:0062013	positive regulation of small molecule metabolic process	6/98	155/23210	5.10812e-05	0.000957969	0.000679152	6
BP	GO:0046916	cellular transition metal ion homeostasis	5/98	95/23210	5.19412e-05	0.000966661	0.000685314	5
BP	GO:0017001	antibiotic catabolic process	4/98	49/23210	5.47261e-05	0.00100042	0.000709248	4
BP	GO:0070997	neuron death	9/98	405/23210	5.49331e-05	0.00100042	0.000709248	9
BP	GO:0071216	cellular response to biotic stimulus	8/98	313/23210	5.49862e-05	0.00100042	0.000709248	8
BP	GO:0048525	negative regulation of viral process	5/98	97/23210	5.739e-05	0.0010288	0.000729368	5
BP	GO:2001243	negative regulation of intrinsic apoptotic signaling pathway	5/98	97/23210	5.739e-05	0.0010288	0.000729368	5
BP	GO:0009260	ribonucleotide biosynthetic process	7/98	232/23210	5.82358e-05	0.00103634	0.000734715	7
BP	GO:0045981	positive regulation of nucleotide metabolic process	4/98	50/23210	5.9293e-05	0.00103997	0.000737289	4
BP	GO:1900544	positive regulation of purine nucleotide metabolic process	4/98	50/23210	5.9293e-05	0.00103997	0.000737289	4
BP	GO:0010952	positive regulation of peptidase activity	6/98	162/23210	6.53026e-05	0.0011372	0.000806217	6
BP	GO:0097035	regulation of membrane lipid distribution	4/98	52/23210	6.92519e-05	0.00119682	0.000848489	4
BP	GO:0032680	regulation of tumor necrosis factor production	6/98	164/23210	6.98982e-05	0.00119682	0.000848489	6
BP	GO:0046390	ribose phosphate biosynthetic process	7/98	239/23210	7.01993e-05	0.00119682	0.000848489	7
BP	GO:0006164	purine nucleotide biosynthetic process	7/98	240/23210	7.20613e-05	0.00121548	0.000861717	7
BP	GO:0043901	negative regulation of multi-organism process	6/98	165/23210	7.22908e-05	0.00121548	0.000861717	6
BP	GO:1903555	regulation of tumor necrosis factor superfamily cytokine production	6/98	166/23210	7.47484e-05	0.0012482	0.000884909	6
BP	GO:0032640	tumor necrosis factor production	6/98	167/23210	7.72722e-05	0.00128156	0.000908564	6
BP	GO:0032612	interleukin-1 production	5/98	104/23210	8.00094e-05	0.00131799	0.000934392	5
BP	GO:0072522	purine-containing compound biosynthetic process	7/98	245/23210	8.19878e-05	0.00134152	0.000951069	7
BP	GO:0071706	tumor necrosis factor superfamily cytokine production	6/98	170/23210	8.52538e-05	0.00138566	0.000982363	6
BP	GO:0052548	regulation of endopeptidase activity	8/98	337/23210	9.20148e-05	0.0014779	0.00104776	8
BP	GO:0042743	hydrogen peroxide metabolic process	4/98	56/23210	9.27476e-05	0.0014779	0.00104776	4
BP	GO:0051196	regulation of coenzyme metabolic process	4/98	56/23210	9.27476e-05	0.0014779	0.00104776	4
BP	GO:0051222	positive regulation of protein transport	9/98	435/23210	9.47983e-05	0.00149968	0.0010632	9
BP	GO:0051188	cofactor biosynthetic process	7/98	251/23210	9.53448e-05	0.00149968	0.0010632	7
BP	GO:0050900	leukocyte migration	8/98	340/23210	9.78335e-05	0.00152896	0.00108396	8
BP	GO:0019221	cytokine-mediated signaling pathway	8/98	341/23210	9.98396e-05	0.00154056	0.00109218	8
BP	GO:1901342	regulation of vasculature development	8/98	341/23210	9.98396e-05	0.00154056	0.00109218	8
BP	GO:0051187	cofactor catabolic process	4/98	58/23210	0.000106447	0.00163218	0.00115714	4
BP	GO:0019079	viral genome replication	5/98	111/23210	0.000108942	0.00166	0.00117686	5
BP	GO:0048608	reproductive structure development	9/98	449/23210	0.00012043	0.00182365	0.00129288	9
BP	GO:0050792	regulation of viral process	6/98	183/23210	0.000127765	0.00192034	0.00136143	6
BP	GO:0061458	reproductive system development	9/98	453/23210	0.000128738	0.00192034	0.00136143	9
BP	GO:0050727	regulation of inflammatory response	8/98	354/23210	0.000129178	0.00192034	0.00136143	8
BP	GO:1904951	positive regulation of establishment of protein localization	9/98	454/23210	0.000130889	0.00193398	0.0013711	9
BP	GO:0070206	protein trimerization	4/98	62/23210	0.000138165	0.00202919	0.00143859	4
BP	GO:0046394	carboxylic acid biosynthetic process	8/98	362/23210	0.000150537	0.00219766	0.00155803	8
BP	GO:0016053	organic acid biosynthetic process	8/98	363/23210	0.000153401	0.00222437	0.00157697	8
BP	GO:0001516	prostaglandin biosynthetic process	3/98	25/23210	0.000156928	0.00222437	0.00157697	3
BP	GO:0046457	prostanoid biosynthetic process	3/98	25/23210	0.000156928	0.00222437	0.00157697	3
BP	GO:0072606	interleukin-8 secretion	3/98	25/23210	0.000156928	0.00222437	0.00157697	3
BP	GO:1902230	negative regulation of intrinsic apoptotic signaling pathway in response to DNA damage	3/98	25/23210	0.000156928	0.00222437	0.00157697	3
BP	GO:0009108	coenzyme biosynthetic process	6/98	194/23210	0.000175561	0.00247284	0.00175312	6
BP	GO:0071621	granulocyte chemotaxis	5/98	123/23210	0.000176487	0.00247284	0.00175312	5
BP	GO:2000378	negative regulation of reactive oxygen species metabolic process	4/98	67/23210	0.000186801	0.00260241	0.00184498	4
BP	GO:0009165	nucleotide biosynthetic process	7/98	285/23210	0.000208658	0.00289038	0.00204914	7
BP	GO:0072521	purine-containing compound metabolic process	9/98	490/23210	0.000231046	0.00318243	0.00225619	9
BP	GO:1901293	nucleoside phosphate biosynthetic process	7/98	291/23210	0.000236886	0.00324455	0.00230022	7
BP	GO:0071353	cellular response to interleukin-4	3/98	29/23210	0.000246276	0.00334483	0.00237132	3
BP	GO:0051402	neuron apoptotic process	7/98	293/23210	0.000246952	0.00334483	0.00237132	7
BP	GO:0009611	response to wounding	9/98	495/23210	0.000249003	0.00335397	0.0023778	9
BP	GO:0016358	dendrite development	7/98	294/23210	0.000252113	0.00337721	0.00239427	7
BP	GO:0016999	antibiotic metabolic process	5/98	133/23210	0.00025395	0.00338322	0.00239854	5
BP	GO:1903036	positive regulation of response to wounding	4/98	73/23210	0.000260183	0.00344742	0.00244405	4
BP	GO:1901224	positive regulation of NIK/NF-kappaB signaling	4/98	74/23210	0.000274165	0.00361306	0.00256148	4
BP	GO:0060326	cell chemotaxis	7/98	299/23210	0.000279237	0.00366011	0.00259484	7
BP	GO:0006979	response to oxidative stress	8/98	400/23210	0.000295743	0.00385573	0.00273352	8
BP	GO:0032967	positive regulation of collagen biosynthetic process	3/98	31/23210	0.00030111	0.00388416	0.00275367	3
BP	GO:0070670	response to interleukin-4	3/98	31/23210	0.00030111	0.00388416	0.00275367	3
BP	GO:2001171	positive regulation of ATP biosynthetic process	3/98	32/23210	0.000331244	0.00425038	0.00301331	3
BP	GO:0051881	regulation of mitochondrial membrane potential	4/98	78/23210	0.00033553	0.00426053	0.0030205	4
BP	GO:0061515	myeloid cell development	4/98	78/23210	0.00033553	0.00426053	0.0030205	4
BP	GO:0050729	positive regulation of inflammatory response	5/98	142/23210	0.000343623	0.00434069	0.00307734	5
BP	GO:0097530	granulocyte migration	5/98	146/23210	0.000390393	0.00490607	0.00347816	5
BP	GO:0010714	positive regulation of collagen metabolic process	3/98	34/23210	0.000397192	0.00496592	0.00352059	3
BP	GO:0009896	positive regulation of catabolic process	8/98	422/23210	0.000422365	0.0052537	0.00372461	8
BP	GO:0009150	purine ribonucleotide metabolic process	8/98	423/23210	0.000429029	0.00530951	0.00376418	8
BP	GO:0034122	negative regulation of toll-like receptor signaling pathway	3/98	35/23210	0.000433102	0.00533285	0.00378072	3
BP	GO:0071322	cellular response to carbohydrate stimulus	5/98	150/23210	0.00044182	0.00541285	0.00383744	5
BP	GO:0048708	astrocyte differentiation	4/98	85/23210	0.000465664	0.00567644	0.00402432	4
BP	GO:0032675	regulation of interleukin-6 production	5/98	153/23210	0.000483624	0.00584652	0.00414489	5
BP	GO:0045862	positive regulation of proteolysis	7/98	328/23210	0.000486563	0.00584652	0.00414489	7
BP	GO:0032611	interleukin-1 beta production	4/98	86/23210	0.00048681	0.00584652	0.00414489	4
BP	GO:0009259	ribonucleotide metabolic process	8/98	433/23210	0.000500509	0.00598157	0.00424064	8
BP	GO:0001782	B cell homeostasis	3/98	37/23210	0.00051103	0.00598986	0.00424651	3
BP	GO:0030810	positive regulation of nucleotide biosynthetic process	3/98	37/23210	0.00051103	0.00598986	0.00424651	3
BP	GO:0099174	regulation of presynapse organization	3/98	37/23210	0.00051103	0.00598986	0.00424651	3
BP	GO:1900373	positive regulation of purine nucleotide biosynthetic process	3/98	37/23210	0.00051103	0.00598986	0.00424651	3
BP	GO:0006732	coenzyme metabolic process	7/98	331/23210	0.000513604	0.00599123	0.00424749	7
BP	GO:0006636	unsaturated fatty acid biosynthetic process	3/98	38/23210	0.000553139	0.00642168	0.00455265	3
BP	GO:0032652	regulation of interleukin-1 production	4/98	91/23210	0.000602914	0.00696637	0.00493881	4
BP	GO:0006163	purine nucleotide metabolic process	8/98	447/23210	0.000616545	0.00709027	0.00502665	8
BP	GO:0032635	interleukin-6 production	5/98	162/23210	0.000627029	0.00717697	0.00508812	5
BP	GO:0006692	prostanoid metabolic process	3/98	40/23210	0.000643873	0.0071801	0.00509033	3
BP	GO:0006693	prostaglandin metabolic process	3/98	40/23210	0.000643873	0.0071801	0.00509033	3
BP	GO:0046456	icosanoid biosynthetic process	3/98	40/23210	0.000643873	0.0071801	0.00509033	3
BP	GO:0048821	erythrocyte development	3/98	40/23210	0.000643873	0.0071801	0.00509033	3
BP	GO:0019693	ribose phosphate metabolic process	8/98	450/23210	0.000644038	0.0071801	0.00509033	8
BP	GO:0009636	response to toxic substance	7/98	344/23210	0.000644972	0.0071801	0.00509033	7
BP	GO:0043254	regulation of protein complex assembly	8/98	451/23210	0.00065342	0.00724108	0.00513357	8
BP	GO:0070555	response to interleukin-1	4/98	94/23210	0.000681316	0.00751606	0.00532851	4
BP	GO:0030279	negative regulation of ossification	4/98	96/23210	0.000737432	0.00809846	0.00574141	4
BP	GO:1903523	negative regulation of blood circulation	3/98	42/23210	0.000743587	0.00812944	0.00576337	3
BP	GO:0031331	positive regulation of cellular catabolic process	7/98	355/23210	0.000775845	0.00840749	0.00596049	7
BP	GO:2000807	regulation of synaptic vesicle clustering	2/98	10/23210	0.000776774	0.00840749	0.00596049	2
BP	GO:0001890	placenta development	5/98	170/23210	0.000779365	0.00840749	0.00596049	5
BP	GO:0032760	positive regulation of tumor necrosis factor production	4/98	98/23210	0.000796741	0.00855707	0.00606654	4
BP	GO:0001818	negative regulation of cytokine production	6/98	259/23210	0.000814202	0.00870625	0.0061723	6
BP	GO:0032755	positive regulation of interleukin-6 production	4/98	99/23210	0.000827624	0.00877281	0.00621949	4
BP	GO:1903557	positive regulation of tumor necrosis factor superfamily cytokine production	4/98	99/23210	0.000827624	0.00877281	0.00621949	4
BP	GO:0030593	neutrophil chemotaxis	4/98	100/23210	0.000859342	0.0090696	0.00642989	4
BP	GO:0043902	positive regulation of multi-organism process	5/98	175/23210	0.000887656	0.00925308	0.00655997	5
BP	GO:0002683	negative regulation of immune system process	8/98	473/23210	0.000889445	0.00925308	0.00655997	8
BP	GO:0031532	actin cytoskeleton reorganization	4/98	101/23210	0.000891909	0.00925308	0.00655997	4
BP	GO:1901222	regulation of NIK/NF-kappaB signaling	4/98	101/23210	0.000891909	0.00925308	0.00655997	4
BP	GO:0032965	regulation of collagen biosynthetic process	3/98	45/23210	0.000910739	0.0094084	0.00667009	3
BP	GO:0031392	regulation of prostaglandin biosynthetic process	2/98	11/23210	0.00094678	0.00973944	0.00690478	2
BP	GO:0048813	dendrite morphogenesis	5/98	178/23210	0.000957791	0.00978909	0.00693998	5
BP	GO:0002224	toll-like receptor signaling pathway	4/98	103/23210	0.000959636	0.00978909	0.00693998	4
BP	GO:0018198	peptidyl-cysteine modification	3/98	46/23210	0.00097131	0.00986689	0.00699513	3
BP	GO:0034612	response to tumor necrosis factor	5/98	179/23210	0.000982061	0.00989365	0.00701411	5
BP	GO:1903034	regulation of response to wounding	5/98	179/23210	0.000982061	0.00989365	0.00701411	5
CC	GO:0031838	haptoglobin-hemoglobin complex	5/97	14/23436	2.12717e-09	4.5096e-07	3.89608e-07	5
CC	GO:0005833	hemoglobin complex	4/97	13/23436	1.91581e-07	2.03076e-05	1.75448e-05	4
CC	GO:0045121	membrane raft	8/97	364/23436	0.000136237	0.00734039	0.00634175	8
CC	GO:0098857	membrane microdomain	8/97	365/23436	0.000138821	0.00734039	0.00634175	8
CC	GO:0098589	membrane region	8/97	377/23436	0.000173123	0.00734039	0.00634175	8
CC	GO:0044445	cytosolic part	7/97	299/23436	0.00024729	0.00873758	0.00754885	7
MF	GO:0016209	antioxidant activity	8/98	86/22710	3.61778e-09	1.16131e-06	9.36816e-07	8
MF	GO:0031720	haptoglobin binding	4/98	13/22710	2.26247e-07	3.63127e-05	2.92931e-05	4
MF	GO:0004857	enzyme inhibitor activity	11/98	384/22710	8.41928e-07	9.00863e-05	7.26717e-05	11
MF	GO:0004601	peroxidase activity	5/98	54/22710	3.6108e-06	0.000236659	0.000190911	5
MF	GO:0030414	peptidase inhibitor activity	8/98	212/22710	3.87086e-06	0.000236659	0.000190911	8
MF	GO:0019825	oxygen binding	4/98	26/22710	4.53125e-06	0.000236659	0.000190911	4
MF	GO:0016684	oxidoreductase activity, acting on peroxide as acceptor	5/98	58/22710	5.1608e-06	0.000236659	0.000190911	5
MF	GO:0061134	peptidase regulator activity	8/98	244/22710	1.08383e-05	0.000434887	0.000350819	8
MF	GO:0030492	hemoglobin binding	3/98	13/22710	2.15975e-05	0.00077031	0.000621401	3
MF	GO:0004866	endopeptidase inhibitor activity	7/98	201/22710	2.68465e-05	0.000861772	0.000695183	7
MF	GO:0061135	endopeptidase regulator activity	7/98	209/22710	3.44475e-05	0.00100524	0.000810917	7
MF	GO:0004869	cysteine-type endopeptidase inhibitor activity	4/98	71/22710	0.000253832	0.00679001	0.00547743	4

## Sheet: Cluster 2 (B cells)
ONTOLOGY	ID	Description	GeneRatio	BgRatio	pvalue	p.adjust	qvalue	Count
BP	GO:0018119	peptidyl-cysteine S-nitrosylation	2021-02-14	14/23210	3.06e-05	0.00207193	0.00117723	2
BP	GO:0070486	leukocyte aggregation	2021-02-14	14/23210	3.06e-05	0.00207193	0.00117723	2
BP	GO:0017014	protein nitrosylation	2021-02-14	15/23210	3.53e-05	0.00207193	0.00117723	2
BP	GO:0002523	leukocyte migration involved in inflammatory response	2021-02-14	20/23210	6.38e-05	0.00280706	0.00159492	2
BP	GO:0014002	astrocyte development	2021-02-14	38/23210	0.000234588	0.0076297	0.00433505	2
BP	GO:0048821	erythrocyte development	2021-02-14	40/23210	0.000260103	0.0076297	0.00433505	2
BP	GO:0018198	peptidyl-cysteine modification	2021-02-14	46/23210	0.000344424	0.00865981	0.00492034	2
CC	GO:0005833	hemoglobin complex	2021-03-16	13/23436	7.44e-08	1.94e-06	1.44e-06	3
CC	GO:0031838	haptoglobin-hemoglobin complex	2021-03-16	14/23436	9.46e-08	1.94e-06	1.44e-06	3
CC	GO:0022627	cytosolic small ribosomal subunit	2021-02-16	54/23436	0.000612506	0.00837091	0.00623252	2
MF	GO:0016209	antioxidant activity	2021-05-16	86/22710	2.93e-09	1.23e-07	4.31e-08	5
MF	GO:0031720	haptoglobin binding	2021-03-16	13/22710	8.17e-08	1.72e-06	6.02e-07	3
MF	GO:0019825	oxygen binding	2021-03-16	26/22710	7.39e-07	1.03e-05	3.63e-06	3
MF	GO:0004601	peroxidase activity	2021-03-16	54/22710	6.96e-06	7.26e-05	2.55e-05	3
MF	GO:0016684	oxidoreductase activity, acting on peroxide as acceptor	2021-03-16	58/22710	8.65e-06	7.26e-05	2.55e-05	3
MF	GO:0043177	organic acid binding	2021-04-16	223/22710	1.5e-05	0.000105096	3.69e-05	4
MF	GO:0050542	icosanoid binding	2021-02-16	10/22710	2.09e-05	0.000109582	3.84e-05	2
MF	GO:0050543	icosatetraenoic acid binding	2021-02-16	10/22710	2.09e-05	0.000109582	3.84e-05	2
MF	GO:0044548	S100 protein binding	2021-02-16	13/22710	3.61e-05	0.00016863	5.92e-05	2
MF	GO:0035325	Toll-like receptor binding	2021-02-16	14/22710	4.21e-05	0.000176988	6.21e-05	2
MF	GO:0036041	long-chain fatty acid binding	2021-02-16	19/22710	7.9e-05	0.000301727	0.000105869	2
MF	GO:1901567	fatty acid derivative binding	2021-02-16	35/22710	0.000273164	0.000956073	0.000335464	2
MF	GO:0005504	fatty acid binding	2021-02-16	45/22710	0.000452644	0.00146239	0.000513119	2
MF	GO:0033293	monocarboxylic acid binding	2021-02-16	69/22710	0.00106211	0.00314752	0.00110439	2
MF	GO:0048306	calcium-dependent protein binding	2021-02-16	71/22710	0.00112412	0.00314752	0.00110439	2

## Sheet: Cluster 3 (T cells)
ONTOLOGY	ID	Description	GeneRatio	BgRatio	pvalue	p.adjust	qvalue	Count
BP	GO:0070486	leukocyte aggregation	2021-03-19	14/23210	1.6832e-07	0.000132131	7.3175e-05	3
BP	GO:0097529	myeloid leukocyte migration	2021-05-19	207/23210	5.64699e-07	0.000162425	8.99516e-05	5
BP	GO:0030595	leukocyte chemotaxis	2021-05-19	211/23210	6.20731e-07	0.000162425	8.99516e-05	5
BP	GO:0030593	neutrophil chemotaxis	2021-04-19	100/23210	1.19632e-06	0.000234779	0.000130022	4
BP	GO:0042744	hydrogen peroxide catabolic process	2021-03-19	30/23210	1.86195e-06	0.000281123	0.000155687	3
BP	GO:1990266	neutrophil migration	2021-04-19	119/23210	2.39891e-06	0.000281123	0.000155687	4
BP	GO:0071621	granulocyte chemotaxis	2021-04-19	123/23210	2.73699e-06	0.000281123	0.000155687	4
BP	GO:0072593	reactive oxygen species metabolic process	2021-05-19	288/23210	2.86495e-06	0.000281123	0.000155687	5
BP	GO:0060326	cell chemotaxis	2021-05-19	299/23210	3.44075e-06	0.00030011	0.000166202	5
BP	GO:0014002	astrocyte development	2021-03-19	38/23210	3.85284e-06	0.000302448	0.000167497	3
BP	GO:0050729	positive regulation of inflammatory response	2021-04-19	142/23210	4.84636e-06	0.000345854	0.000191536	4
BP	GO:0097530	granulocyte migration	2021-04-19	146/23210	5.41109e-06	0.000353976	0.000196033	4
BP	GO:0050900	leukocyte migration	2021-05-19	340/23210	6.43342e-06	0.00038848	0.000215142	5
BP	GO:0017001	antibiotic catabolic process	2021-03-19	49/23210	8.36675e-06	0.000469136	0.00025981	3
BP	GO:0042743	hydrogen peroxide metabolic process	2021-03-19	56/23210	1.25428e-05	0.000656406	0.000363521	3
BP	GO:0051187	cofactor catabolic process	2021-03-19	58/23210	1.39473e-05	0.000684291	0.000378964	3
BP	GO:0061515	myeloid cell development	2021-03-19	78/23210	3.40335e-05	0.00157155	0.00087033	3
BP	GO:0048708	astrocyte differentiation	2021-03-19	85/23210	4.40262e-05	0.00192003	0.00106332	3
BP	GO:0018119	peptidyl-cysteine S-nitrosylation	2021-02-19	14/23210	5.74369e-05	0.00237305	0.00131421	2
BP	GO:0017014	protein nitrosylation	2021-02-19	15/23210	6.6241e-05	0.00259996	0.00143987	2
BP	GO:0045410	positive regulation of interleukin-6 biosynthetic process	2021-02-19	17/23210	8.57141e-05	0.00320407	0.00177443	2
BP	GO:0021782	glial cell development	2021-03-19	111/23210	9.75523e-05	0.00348084	0.00192771	3
BP	GO:0032103	positive regulation of response to external stimulus	2021-04-19	312/23210	0.000105851	0.00361274	0.00200075	4
BP	GO:0002523	leukocyte migration involved in inflammatory response	2021-02-19	20/23210	0.000119572	0.00391101	0.00216594	2
BP	GO:0002526	acute inflammatory response	2021-03-19	122/23210	0.000129107	0.00405397	0.00224511	3
BP	GO:0046597	negative regulation of viral entry into host cell	2021-02-19	22/23210	0.000145233	0.00438492	0.00242839	2
BP	GO:0016999	antibiotic metabolic process	2021-03-19	133/23210	0.000166667	0.00469256	0.00259876	3
BP	GO:0050727	regulation of inflammatory response	2021-04-19	354/23210	0.000172032	0.00469256	0.00259876	4
BP	GO:0035455	response to interferon-alpha	2021-02-19	24/23210	0.000173356	0.00469256	0.00259876	2
BP	GO:0031349	positive regulation of defense response	2021-04-19	370/23210	0.000203757	0.00533164	0.00295269	4
BP	GO:0045408	regulation of interleukin-6 biosynthetic process	2021-02-19	27/23210	0.000220141	0.00557453	0.0030872	2
BP	GO:0042226	interleukin-6 biosynthetic process	2021-02-19	28/23210	0.000236959	0.0058129	0.00321921	2
BP	GO:0042737	drug catabolic process	2021-03-19	152/23210	0.000247058	0.00587697	0.0032547	3
BP	GO:0030099	myeloid cell differentiation	2021-04-19	401/23210	0.000276969	0.00639473	0.00354143	4
BP	GO:2001233	regulation of apoptotic signaling pathway	2021-04-19	414/23210	0.000312697	0.00701335	0.00388403	4
BP	GO:0046596	regulation of viral entry into host cell	2021-02-19	33/23210	0.000330183	0.00719983	0.0039873	2
BP	GO:0002675	positive regulation of acute inflammatory response	2021-02-19	37/23210	0.000415669	0.00879449	0.00487043	2
BP	GO:2001235	positive regulation of apoptotic signaling pathway	2021-03-19	183/23210	0.000425721	0.00879449	0.00487043	3
BP	GO:0060337	type I interferon signaling pathway	2021-02-19	39/23210	0.000462028	0.00906729	0.00502151	2
BP	GO:0071357	cellular response to type I interferon	2021-02-19	39/23210	0.000462028	0.00906729	0.00502151	2
BP	GO:0046456	icosanoid biosynthetic process	2021-02-19	40/23210	0.000486108	0.00908558	0.00503164	2
BP	GO:0048821	erythrocyte development	2021-02-19	40/23210	0.000486108	0.00908558	0.00503164	2
BP	GO:0006953	acute-phase response	2021-02-19	41/23210	0.000510787	0.00932483	0.00516414	2
BP	GO:2000377	regulation of reactive oxygen species metabolic process	2021-03-19	200/23210	0.000551637	0.00984171	0.00545039	3
CC	GO:0031838	haptoglobin-hemoglobin complex	2021-05-20	14/23436	5.24531e-13	9.44156e-12	5.52138e-12	5
CC	GO:0005833	hemoglobin complex	2021-04-20	13/23436	2.74317e-10	2.46885e-09	1.44377e-09	4
CC	GO:0044445	cytosolic part	2021-04-20	299/23436	0.000107072	0.000642431	0.00037569	4
CC	GO:0022627	cytosolic small ribosomal subunit	2021-02-20	54/23436	0.000964089	0.0043384	0.00253708	2
CC	GO:0015935	small ribosomal subunit	2021-02-20	85/23436	0.00236736	0.0085225	0.00498392	2
MF	GO:0016209	antioxidant activity	2021-08-19	86/22710	2.21256e-15	1.39391e-13	6.52123e-14	8
MF	GO:0031720	haptoglobin binding	2021-04-19	13/22710	2.48932e-10	7.66862e-09	3.58766e-09	4
MF	GO:0043177	organic acid binding	2021-07-19	223/22710	3.65172e-10	7.66862e-09	3.58766e-09	7
MF	GO:0004601	peroxidase activity	2021-05-19	54/22710	7.12656e-10	1.12243e-08	5.25115e-09	5
MF	GO:0016684	oxidoreductase activity, acting on peroxide as acceptor	2021-05-19	58/22710	1.03043e-09	1.29835e-08	6.07414e-09	5
MF	GO:0019825	oxygen binding	2021-04-19	26/22710	5.16929e-09	5.42775e-08	2.5393e-08	4
MF	GO:0050542	icosanoid binding	2021-03-19	10/22710	5.93547e-08	4.67418e-07	2.18675e-07	3
MF	GO:0050543	icosatetraenoic acid binding	2021-03-19	10/22710	5.93547e-08	4.67418e-07	2.18675e-07	3
MF	GO:0030492	hemoglobin binding	2021-03-19	13/22710	1.41238e-07	9.88665e-07	4.62534e-07	3
MF	GO:0036041	long-chain fatty acid binding	2021-03-19	19/22710	4.77015e-07	3.00519e-06	1.40594e-06	3
MF	GO:1901567	fatty acid derivative binding	2021-03-19	35/22710	3.1948e-06	1.82975e-05	8.56024e-06	3
MF	GO:0005504	fatty acid binding	2021-03-19	45/22710	6.89003e-06	3.61727e-05	1.69229e-05	3
MF	GO:0031406	carboxylic acid binding	2021-04-19	208/22710	2.37893e-05	0.000113038	5.28831e-05	4
MF	GO:0033293	monocarboxylic acid binding	2021-03-19	69/22710	2.51195e-05	0.000113038	5.28831e-05	3
MF	GO:0005344	oxygen carrier activity	2021-02-19	14/22710	5.99862e-05	0.000236196	0.000110501	2
MF	GO:0035325	Toll-like receptor binding	2021-02-19	14/22710	5.99862e-05	0.000236196	0.000110501	2
MF	GO:0020037	heme binding	2021-03-19	157/22710	0.000289556	0.00107306	0.000502017	3
MF	GO:0046906	tetrapyrrole binding	2021-03-19	166/22710	0.000340994	0.00119348	0.000558353	3
MF	GO:0140104	molecular carrier activity	2021-02-19	51/22710	0.000825097	0.00273585	0.00127993	2

## Sheet: Cluster 4 (Monocytes)
ONTOLOGY	ID	Description	GeneRatio	BgRatio	pvalue	p.adjust	qvalue	Count
BP	GO:0097529	myeloid leukocyte migration	12/45	207/23210	4.08163e-15	7.73877e-12	3.78088e-12	12
BP	GO:0050900	leukocyte migration	13/45	340/23210	5.44955e-14	5.16617e-11	2.524e-11	13
BP	GO:0030595	leukocyte chemotaxis	11/45	211/23210	2.08905e-13	1.32028e-10	6.4504e-11	11
BP	GO:0060326	cell chemotaxis	12/45	299/23210	3.29858e-13	1.56353e-10	7.63883e-11	12
BP	GO:0006953	acute-phase response	7/45	41/23210	1.35086e-12	5.12248e-10	2.50265e-10	7
BP	GO:0050727	regulation of inflammatory response	12/45	354/23210	2.40916e-12	7.61293e-10	3.7194e-10	12
BP	GO:0072593	reactive oxygen species metabolic process	11/45	288/23210	6.19505e-12	1.67797e-09	8.19796e-10	11
BP	GO:0097530	granulocyte migration	9/45	146/23210	8.78561e-12	2.08219e-09	1.01728e-09	9
BP	GO:0010574	regulation of vascular endothelial growth factor production	6/45	31/23210	2.66591e-11	5.61619e-09	2.74386e-09	6
BP	GO:0010573	vascular endothelial growth factor production	6/45	33/23210	3.99871e-11	7.58156e-09	3.70407e-09	6
BP	GO:1990266	neutrophil migration	8/45	119/23210	6.92132e-11	1.19298e-08	5.82848e-09	8
BP	GO:0002526	acute inflammatory response	8/45	122/23210	8.46178e-11	1.23341e-08	6.02601e-09	8
BP	GO:0071621	granulocyte chemotaxis	8/45	123/23210	9.03757e-11	1.23341e-08	6.02601e-09	8
BP	GO:0031349	positive regulation of defense response	11/45	370/23210	9.10749e-11	1.23341e-08	6.02601e-09	11
BP	GO:2000377	regulation of reactive oxygen species metabolic process	9/45	200/23210	1.48212e-10	1.87339e-08	9.15272e-09	9
BP	GO:0050729	positive regulation of inflammatory response	8/45	142/23210	2.86507e-10	3.3951e-08	1.65872e-08	8
BP	GO:0032103	positive regulation of response to external stimulus	10/45	312/23210	3.51084e-10	3.91562e-08	1.91303e-08	10
BP	GO:0001819	positive regulation of cytokine production	11/45	449/23210	7.05941e-10	7.43592e-08	3.63292e-08	11
BP	GO:0030593	neutrophil chemotaxis	7/45	100/23210	8.83737e-10	8.81877e-08	4.30852e-08	7
BP	GO:0010575	positive regulation of vascular endothelial growth factor production	5/45	25/23210	1.12417e-09	1.06571e-07	5.20669e-08	5
BP	GO:0002793	positive regulation of peptide secretion	9/45	331/23210	1.23514e-08	1.11516e-06	5.44825e-07	9
BP	GO:0019221	cytokine-mediated signaling pathway	9/45	341/23210	1.59715e-08	1.37645e-06	6.72484e-07	9
BP	GO:0070555	response to interleukin-1	6/45	94/23210	2.69204e-08	2.21918e-06	1.08421e-06	6
BP	GO:2000379	positive regulation of reactive oxygen species metabolic process	6/45	109/23210	6.55199e-08	5.17607e-06	2.52884e-06	6
BP	GO:0050707	regulation of cytokine secretion	7/45	213/23210	1.67661e-07	1.27154e-05	6.21228e-06	7
BP	GO:0042063	gliogenesis	8/45	323/23210	1.77694e-07	1.2958e-05	6.33081e-06	8
BP	GO:0002673	regulation of acute inflammatory response	5/45	67/23210	1.92375e-07	1.3509e-05	6.59999e-06	5
BP	GO:0009611	response to wounding	9/45	495/23210	3.80254e-07	2.47702e-05	1.21018e-05	9
BP	GO:0071347	cellular response to interleukin-1	5/45	77/23210	3.87949e-07	2.47702e-05	1.21018e-05	5
BP	GO:0032496	response to lipopolysaccharide	8/45	359/23210	3.96564e-07	2.47702e-05	1.21018e-05	8
BP	GO:0042060	wound healing	8/45	360/23210	4.04998e-07	2.47702e-05	1.21018e-05	8
BP	GO:0050663	cytokine secretion	7/45	244/23210	4.20417e-07	2.49097e-05	1.217e-05	7
BP	GO:0002237	response to molecule of bacterial origin	8/45	377/23210	5.73798e-07	3.29673e-05	1.61066e-05	8
BP	GO:0002675	positive regulation of acute inflammatory response	4/45	37/23210	7.76911e-07	4.33242e-05	2.11666e-05	4
BP	GO:0031620	regulation of fever generation	3/45	10/23210	8.095e-07	4.38518e-05	2.14244e-05	3
BP	GO:2001233	regulation of apoptotic signaling pathway	8/45	414/23210	1.15872e-06	6.10261e-05	2.98151e-05	8
BP	GO:0032760	positive regulation of tumor necrosis factor production	5/45	98/23210	1.29381e-06	6.6299e-05	3.23912e-05	5
BP	GO:1903557	positive regulation of tumor necrosis factor superfamily cytokine production	5/45	99/23210	1.36067e-06	6.78904e-05	3.31687e-05	5
BP	GO:0045766	positive regulation of angiogenesis	6/45	185/23210	1.48745e-06	7.23132e-05	3.53295e-05	6
BP	GO:0051222	positive regulation of protein transport	8/45	435/23210	1.67603e-06	7.94438e-05	3.88133e-05	8
BP	GO:0050714	positive regulation of protein secretion	7/45	302/23210	1.74999e-06	8.09263e-05	3.95376e-05	7
BP	GO:0001660	fever generation	3/45	13/23210	1.92147e-06	8.60393e-05	4.20356e-05	3
BP	GO:0045765	regulation of angiogenesis	7/45	307/23210	1.95131e-06	8.60393e-05	4.20356e-05	7
BP	GO:0002696	positive regulation of leukocyte activation	8/45	446/23210	2.01794e-06	8.6955e-05	4.2483e-05	8
BP	GO:0045429	positive regulation of nitric oxide biosynthetic process	4/45	47/23210	2.06873e-06	8.71624e-05	4.25843e-05	4
BP	GO:1904407	positive regulation of nitric oxide metabolic process	4/45	48/23210	2.25361e-06	9.2882e-05	4.53787e-05	4
BP	GO:1904951	positive regulation of establishment of protein localization	8/45	454/23210	2.30245e-06	9.2882e-05	4.53787e-05	8
BP	GO:0043281	regulation of cysteine-type endopeptidase activity involved in apoptotic process	6/45	201/23210	2.40667e-06	9.44977e-05	4.61681e-05	6
BP	GO:0070486	leukocyte aggregation	3/45	14/23210	2.44219e-06	9.44977e-05	4.61681e-05	3
BP	GO:0007159	leukocyte cell-cell adhesion	7/45	319/23210	2.5149e-06	9.53648e-05	4.65917e-05	7
BP	GO:0050867	positive regulation of cell activation	8/45	461/23210	2.57877e-06	9.56008e-05	4.6707e-05	8
BP	GO:1904018	positive regulation of vasculature development	6/45	204/23210	2.62196e-06	9.56008e-05	4.6707e-05	6
BP	GO:0031650	regulation of heat generation	3/45	15/23210	3.04859e-06	0.000107787	5.2661e-05	3
BP	GO:1903532	positive regulation of secretion by cell	8/45	472/23210	3.0699e-06	0.000107787	5.2661e-05	8
BP	GO:0002274	myeloid leukocyte activation	6/45	215/23210	3.55012e-06	0.000122382	5.97915e-05	6
BP	GO:1901342	regulation of vasculature development	7/45	341/23210	3.90275e-06	0.000132136	6.45567e-05	7
BP	GO:0050878	regulation of body fluid levels	7/45	342/23210	3.97856e-06	0.00013223	6.46028e-05	7
BP	GO:0050708	regulation of protein secretion	8/45	490/23210	4.04501e-06	0.00013223	6.46028e-05	8
BP	GO:2000116	regulation of cysteine-type endopeptidase activity	6/45	226/23210	4.73005e-06	0.000152003	7.42631e-05	6
BP	GO:1903428	positive regulation of reactive oxygen species biosynthetic process	4/45	61/23210	5.93409e-06	0.000187517	9.16139e-05	4
BP	GO:0050671	positive regulation of lymphocyte proliferation	5/45	136/23210	6.49296e-06	0.000201814	9.85989e-05	5
BP	GO:0032946	positive regulation of mononuclear cell proliferation	5/45	138/23210	6.97219e-06	0.000213214	0.000104169	5
BP	GO:0002523	leukocyte migration involved in inflammatory response	3/45	20/23210	7.58657e-06	0.00022832	0.000111549	3
BP	GO:0070665	positive regulation of leukocyte proliferation	5/45	145/23210	8.87154e-06	0.000262819	0.000128404	5
BP	GO:0045428	regulation of nitric oxide biosynthetic process	4/45	68/23210	9.16938e-06	0.000267464	0.000130673	4
BP	GO:0002821	positive regulation of adaptive immune response	5/45	147/23210	9.48231e-06	0.000272401	0.000133085	5
BP	GO:0031649	heat generation	3/45	22/23210	1.02208e-05	0.000289232	0.000141308	3
BP	GO:0050715	positive regulation of cytokine secretion	5/45	150/23210	1.04596e-05	0.000291639	0.000142484	5
BP	GO:0007596	blood coagulation	5/45	156/23210	1.26496e-05	0.000347588	0.000169819	5
BP	GO:0042108	positive regulation of cytokine biosynthetic process	4/45	74/23210	1.28459e-05	0.00034794	0.000169991	4
BP	GO:0007599	hemostasis	5/45	158/23210	1.34539e-05	0.000358293	0.000175049	5
BP	GO:0060485	mesenchyme development	6/45	272/23210	1.36061e-05	0.000358293	0.000175049	6
BP	GO:0050817	coagulation	5/45	159/23210	1.38708e-05	0.000360261	0.00017601	5
BP	GO:0006809	nitric oxide biosynthetic process	4/45	76/23210	1.42831e-05	0.000365956	0.000178793	4
BP	GO:0032729	positive regulation of interferon-gamma production	4/45	77/23210	1.50445e-05	0.000380324	0.000185812	4
BP	GO:0032680	regulation of tumor necrosis factor production	5/45	164/23210	1.61089e-05	0.000401874	0.000196341	5
BP	GO:1903555	regulation of tumor necrosis factor superfamily cytokine production	5/45	166/23210	1.70791e-05	0.000420544	0.000205462	5
BP	GO:0046209	nitric oxide metabolic process	4/45	80/23210	1.75082e-05	0.000421942	0.000206145	4
BP	GO:0032640	tumor necrosis factor production	5/45	167/23210	1.75809e-05	0.000421942	0.000206145	5
BP	GO:2001242	regulation of intrinsic apoptotic signaling pathway	5/45	169/23210	1.86191e-05	0.000441273	0.00021559	5
BP	GO:0071706	tumor necrosis factor superfamily cytokine production	5/45	170/23210	1.91558e-05	0.000448387	0.000219066	5
BP	GO:0097193	intrinsic apoptotic signaling pathway	6/45	292/23210	2.03112e-05	0.000469634	0.000229446	6
BP	GO:2001057	reactive nitrogen species metabolic process	4/45	84/23210	2.12395e-05	0.000485181	0.000237042	4
BP	GO:0002262	myeloid cell homeostasis	5/45	176/23210	2.26341e-05	0.000510884	0.000249599	5
BP	GO:0001659	temperature homeostasis	5/45	179/23210	2.45479e-05	0.000541196	0.000264408	5
BP	GO:0034612	response to tumor necrosis factor	5/45	179/23210	2.45479e-05	0.000541196	0.000264408	5
BP	GO:0070372	regulation of ERK1 and ERK2 cascade	6/45	306/23210	2.64252e-05	0.000567837	0.000277424	6
BP	GO:0002724	regulation of T cell cytokine production	3/45	30/23210	2.66548e-05	0.000567837	0.000277424	3
BP	GO:0042744	hydrogen peroxide catabolic process	3/45	30/23210	2.66548e-05	0.000567837	0.000277424	3
BP	GO:0046651	lymphocyte proliferation	6/45	308/23210	2.74082e-05	0.000577399	0.000282096	6
BP	GO:0032943	mononuclear cell proliferation	6/45	310/23210	2.84204e-05	0.000592143	0.000289299	6
BP	GO:0048872	homeostasis of number of cells	6/45	315/23210	3.10831e-05	0.000640582	0.000312965	6
BP	GO:0070371	ERK1 and ERK2 cascade	6/45	323/23210	3.57582e-05	0.000729007	0.000356166	6
BP	GO:0042102	positive regulation of T cell proliferation	4/45	98/23210	3.89851e-05	0.000779829	0.000380996	4
BP	GO:0071634	regulation of transforming growth factor beta production	3/45	34/23210	3.90737e-05	0.000779829	0.000380996	3
BP	GO:0032755	positive regulation of interleukin-6 production	4/45	99/23210	4.05692e-05	0.00080107	0.000391373	4
BP	GO:0070661	leukocyte proliferation	6/45	331/23210	4.0983e-05	0.00080107	0.000391373	6
BP	GO:0002685	regulation of leukocyte migration	5/45	201/23210	4.27275e-05	0.000826647	0.000403869	5
BP	GO:0006909	phagocytosis	6/45	336/23210	4.45483e-05	0.000853168	0.000416826	6
BP	GO:0052548	regulation of endopeptidase activity	6/45	337/23210	4.52904e-05	0.000858706	0.000419532	6
BP	GO:0071604	transforming growth factor beta production	3/45	36/23210	4.64958e-05	0.000863784	0.000422013	3
BP	GO:0002819	regulation of adaptive immune response	5/45	205/23210	4.69278e-05	0.000863784	0.000422013	5
BP	GO:0042098	T cell proliferation	5/45	205/23210	4.69278e-05	0.000863784	0.000422013	5
BP	GO:1903426	regulation of reactive oxygen species biosynthetic process	4/45	103/23210	4.73805e-05	0.000863784	0.000422013	4
BP	GO:0042136	neurotransmitter biosynthetic process	4/45	104/23210	4.92063e-05	0.000888525	0.000434101	4
BP	GO:0050764	regulation of phagocytosis	4/45	105/23210	5.10829e-05	0.00091371	0.000446405	4
BP	GO:0048661	positive regulation of smooth muscle cell proliferation	4/45	106/23210	5.30113e-05	0.000939341	0.000458927	4
BP	GO:0014002	astrocyte development	3/45	38/23210	5.47866e-05	0.00096181	0.000469905	3
BP	GO:0050920	regulation of chemotaxis	5/45	213/23210	5.62831e-05	0.000979017	0.000478311	5
BP	GO:0032649	regulation of interferon-gamma production	4/45	109/23210	5.91159e-05	0.00100075	0.000488929	4
BP	GO:0032963	collagen metabolic process	4/45	109/23210	5.91159e-05	0.00100075	0.000488929	4
BP	GO:0042035	regulation of cytokine biosynthetic process	4/45	109/23210	5.91159e-05	0.00100075	0.000488929	4
BP	GO:0048762	mesenchymal cell differentiation	5/45	216/23210	6.01403e-05	0.00100908	0.000492999	5
BP	GO:0001776	leukocyte homeostasis	4/45	110/23210	6.12602e-05	0.00101885	0.000497775	4
BP	GO:0070374	positive regulation of ERK1 and ERK2 cascade	5/45	218/23210	6.28231e-05	0.00102819	0.000502336	5
BP	GO:0002688	regulation of leukocyte chemotaxis	4/45	111/23210	6.34608e-05	0.00102819	0.000502336	4
BP	GO:0021782	glial cell development	4/45	111/23210	6.34608e-05	0.00102819	0.000502336	4
BP	GO:0002369	T cell cytokine production	3/45	40/23210	6.39908e-05	0.00102819	0.000502336	3
BP	GO:0050670	regulation of lymphocyte proliferation	5/45	225/23210	7.2948e-05	0.00116226	0.000567839	5
BP	GO:0032944	regulation of mononuclear cell proliferation	5/45	227/23210	7.60599e-05	0.00120175	0.000587129	5
BP	GO:0043277	apoptotic cell clearance	3/45	43/23210	7.96059e-05	0.00124738	0.000609423	3
BP	GO:0042089	cytokine biosynthetic process	4/45	121/23210	8.87583e-05	0.00136818	0.000668441	4
BP	GO:1903409	reactive oxygen species biosynthetic process	4/45	121/23210	8.87583e-05	0.00136818	0.000668441	4
BP	GO:0032609	interferon-gamma production	4/45	122/23210	9.16377e-05	0.00140117	0.00068456	4
BP	GO:0070663	regulation of leukocyte proliferation	5/45	238/23210	9.50494e-05	0.00144171	0.000704366	5
BP	GO:0032757	positive regulation of interleukin-8 production	3/45	46/23210	9.75217e-05	0.00146747	0.000716951	3
BP	GO:0042107	cytokine metabolic process	4/45	125/23210	0.000100684	0.00150312	0.000734371	4
BP	GO:0006979	response to oxidative stress	6/45	400/23210	0.00011645	0.00172168	0.000841151	6
BP	GO:0017001	antibiotic catabolic process	3/45	49/23210	0.000117882	0.00172168	0.000841151	3
BP	GO:0030099	myeloid cell differentiation	6/45	401/23210	0.000118048	0.00172168	0.000841151	6
BP	GO:0002703	regulation of leukocyte mediated immunity	5/45	250/23210	0.000119721	0.00173276	0.000846562	5
BP	GO:0071622	regulation of granulocyte chemotaxis	3/45	50/23210	0.000125237	0.00179886	0.000878854	3
BP	GO:0045785	positive regulation of cell adhesion	6/45	411/23210	0.000135011	0.0019103	0.000933301	6
BP	GO:0052547	regulation of peptidase activity	6/45	411/23210	0.000135011	0.0019103	0.000933301	6
BP	GO:0001818	negative regulation of cytokine production	5/45	259/23210	0.000141244	0.00196911	0.000962035	5
BP	GO:0002699	positive regulation of immune effector process	5/45	259/23210	0.000141244	0.00196911	0.000962035	5
BP	GO:0002697	regulation of immune effector process	6/45	420/23210	0.000151883	0.00210197	0.00102694	6
BP	GO:0002824	positive regulation of adaptive immune response based on somatic recombination of immune receptors built from immunoglobulin superfamily domains	4/45	140/23210	0.000155927	0.00212689	0.00103912	4
BP	GO:0050921	positive regulation of chemotaxis	4/45	140/23210	0.000155927	0.00212689	0.00103912	4
BP	GO:2001280	positive regulation of unsaturated fatty acid biosynthetic process	2/45	10/23210	0.000163777	0.00221423	0.00108179	2
BP	GO:0016052	carbohydrate catabolic process	4/45	142/23210	0.000164666	0.00221423	0.00108179	4
BP	GO:0002366	leukocyte activation involved in immune response	5/45	269/23210	0.000168512	0.00224999	0.00109926	5
BP	GO:0009615	response to virus	5/45	270/23210	0.000171445	0.002266	0.00110709	5
BP	GO:0002687	positive regulation of leukocyte migration	4/45	144/23210	0.000173754	0.002266	0.00110709	4
BP	GO:0042743	hydrogen peroxide metabolic process	3/45	56/23210	0.000175687	0.002266	0.00110709	3
BP	GO:0043536	positive regulation of blood vessel endothelial cell migration	3/45	56/23210	0.000175687	0.002266	0.00110709	3
BP	GO:1905517	macrophage migration	3/45	56/23210	0.000175687	0.002266	0.00110709	3
BP	GO:0002263	cell activation involved in immune response	5/45	273/23210	0.00018048	0.0023121	0.00112961	5
BP	GO:0042133	neurotransmitter metabolic process	4/45	147/23210	0.000188059	0.00239302	0.00116914	4
BP	GO:0051187	cofactor catabolic process	3/45	58/23210	0.000195034	0.00246523	0.00120442	3
BP	GO:0031392	regulation of prostaglandin biosynthetic process	2/45	11/23210	0.000199925	0.00251032	0.00122645	2
BP	GO:0001755	neural crest cell migration	3/45	59/23210	0.000205204	0.00254292	0.00124238	3
BP	GO:0008347	glial cell migration	3/45	59/23210	0.000205204	0.00254292	0.00124238	3
BP	GO:0071222	cellular response to lipopolysaccharide	5/45	282/23210	0.000209781	0.00258276	0.00126184	5
BP	GO:0042737	drug catabolic process	4/45	152/23210	0.000213762	0.0026148	0.00127749	4
BP	GO:0032675	regulation of interleukin-6 production	4/45	153/23210	0.000219192	0.00266402	0.00130154	4
BP	GO:0018149	peptide cross-linking	3/45	62/23210	0.000237761	0.00286508	0.00139977	3
BP	GO:0071219	cellular response to molecule of bacterial origin	5/45	290/23210	0.000238756	0.00286508	0.00139977	5
BP	GO:0032677	regulation of interleukin-8 production	3/45	63/23210	0.000249311	0.0029485	0.00144053	3
BP	GO:0032722	positive regulation of chemokine production	3/45	63/23210	0.000249311	0.0029485	0.00144053	3
BP	GO:0030100	regulation of endocytosis	5/45	293/23210	0.000250374	0.0029485	0.00144053	5
BP	GO:0032635	interleukin-6 production	4/45	162/23210	0.000272629	0.00314262	0.00153537	4
BP	GO:0002886	regulation of myeloid leukocyte mediated immunity	3/45	65/23210	0.000273487	0.00314262	0.00153537	3
BP	GO:0045123	cellular extravasation	3/45	65/23210	0.000273487	0.00314262	0.00153537	3
BP	GO:0150076	neuroinflammatory response	3/45	65/23210	0.000273487	0.00314262	0.00153537	3
BP	GO:0048660	regulation of smooth muscle cell proliferation	4/45	163/23210	0.000279094	0.0031544	0.00154112	4
BP	GO:0031652	positive regulation of heat generation	2/45	13/23210	0.000282831	0.0031544	0.00154112	2
BP	GO:0090594	inflammatory response to wounding	2/45	13/23210	0.000282831	0.0031544	0.00154112	2
BP	GO:2000484	positive regulation of interleukin-8 secretion	2/45	13/23210	0.000282831	0.0031544	0.00154112	2
BP	GO:2001279	regulation of unsaturated fatty acid biosynthetic process	2/45	13/23210	0.000282831	0.0031544	0.00154112	2
BP	GO:0048659	smooth muscle cell proliferation	4/45	168/23210	0.000313084	0.00347139	0.00169599	4
BP	GO:0032637	interleukin-8 production	3/45	69/23210	0.000326276	0.003589	0.00175345	3
BP	GO:0042129	regulation of T cell proliferation	4/45	170/23210	0.000327477	0.003589	0.00175345	4
BP	GO:0018119	peptidyl-cysteine S-nitrosylation	2/45	14/23210	0.000329563	0.0035911	0.00175448	2
BP	GO:0048871	multicellular organismal homeostasis	6/45	486/23210	0.000333073	0.0036086	0.00176303	6
BP	GO:0071216	cellular response to biotic stimulus	5/45	313/23210	0.00033921	0.00365421	0.00178531	5
BP	GO:0042110	T cell activation	6/45	491/23210	0.000351731	0.00376769	0.00184075	6
BP	GO:0002292	T cell differentiation involved in immune response	3/45	71/23210	0.000354963	0.00378095	0.00184723	3
BP	GO:0045807	positive regulation of endocytosis	4/45	175/23210	0.00036553	0.00387176	0.0018916	4
BP	GO:0002705	positive regulation of leukocyte mediated immunity	4/45	176/23210	0.000373505	0.00393425	0.00192213	4
BP	GO:0017014	protein nitrosylation	2/45	15/23210	0.000379796	0.00393493	0.00192246	2
BP	GO:0042033	chemokine biosynthetic process	2/45	15/23210	0.000379796	0.00393493	0.00192246	2
BP	GO:0045073	regulation of chemokine biosynthetic process	2/45	15/23210	0.000379796	0.00393493	0.00192246	2
BP	GO:0006919	activation of cysteine-type endopeptidase activity involved in apoptotic process	3/45	74/23210	0.000400961	0.0041093	0.00200766	3
BP	GO:1901224	positive regulation of NIK/NF-kappaB signaling	3/45	74/23210	0.000400961	0.0041093	0.00200766	3
BP	GO:0051193	regulation of cofactor metabolic process	3/45	75/23210	0.000417103	0.00425176	0.00207725	3
BP	GO:0045862	positive regulation of proteolysis	5/45	328/23210	0.000420158	0.00426	0.00208128	5
BP	GO:2001235	positive regulation of apoptotic signaling pathway	4/45	183/23210	0.000432855	0.00434893	0.00212473	4
BP	GO:0030449	regulation of complement activation	2/45	16/23210	0.000433517	0.00434893	0.00212473	2
BP	GO:0050766	positive regulation of phagocytosis	3/45	77/23210	0.000450628	0.00449679	0.00219697	3
BP	GO:0043491	protein kinase B signaling	4/45	186/23210	0.000460244	0.00456871	0.0022321	4
BP	GO:0061515	myeloid cell development	3/45	78/23210	0.000468019	0.00461369	0.00225408	3
BP	GO:0050870	positive regulation of T cell activation	4/45	187/23210	0.000469642	0.00461369	0.00225408	4
BP	GO:0002822	regulation of adaptive immune response based on somatic recombination of immune receptors built from immunoglobulin superfamily domains	4/45	189/23210	0.000488849	0.00469895	0.00229573	4
BP	GO:0002922	positive regulation of humoral immune response	2/45	17/23210	0.000490713	0.00469895	0.00229573	2
BP	GO:0050755	chemokine metabolic process	2/45	17/23210	0.000490713	0.00469895	0.00229573	2
BP	GO:0071636	positive regulation of transforming growth factor beta production	2/45	17/23210	0.000490713	0.00469895	0.00229573	2
BP	GO:2000257	regulation of protein activation cascade	2/45	17/23210	0.000490713	0.00469895	0.00229573	2
BP	GO:0071695	anatomical structure maturation	4/45	190/23210	0.000498659	0.00473139	0.00231158	4
BP	GO:0043154	negative regulation of cysteine-type endopeptidase activity involved in apoptotic process	3/45	80/23210	0.000504083	0.00473139	0.00231158	3
BP	GO:0050805	negative regulation of synaptic transmission	3/45	80/23210	0.000504083	0.00473139	0.00231158	3
BP	GO:0070613	regulation of protein processing	3/45	80/23210	0.000504083	0.00473139	0.00231158	3
BP	GO:0007249	I-kappaB kinase/NF-kappaB signaling	4/45	193/23210	0.000528933	0.00494018	0.00241359	4
BP	GO:0002718	regulation of cytokine production involved in immune response	3/45	82/23210	0.000541882	0.00501175	0.00244856	3
BP	GO:1903317	regulation of protein maturation	3/45	82/23210	0.000541882	0.00501175	0.00244856	3
BP	GO:0002706	regulation of lymphocyte mediated immunity	4/45	195/23210	0.000549829	0.00506056	0.0024724	4
BP	GO:0071674	mononuclear cell migration	3/45	83/23210	0.000561443	0.00514249	0.00251243	3
BP	GO:0006959	humoral immune response	5/45	355/23210	0.000601708	0.00540862	0.00264245	5
BP	GO:0002275	myeloid cell activation involved in immune response	3/45	85/23210	0.000601909	0.00540862	0.00264245	3
BP	GO:0014032	neural crest cell development	3/45	85/23210	0.000601909	0.00540862	0.00264245	3
BP	GO:0048708	astrocyte differentiation	3/45	85/23210	0.000601909	0.00540862	0.00264245	3
BP	GO:0002726	positive regulation of T cell cytokine production	2/45	19/23210	0.000615479	0.00545801	0.00266658	2
BP	GO:0046886	positive regulation of hormone biosynthetic process	2/45	19/23210	0.000615479	0.00545801	0.00266658	2
BP	GO:0000302	response to reactive oxygen species	4/45	201/23210	0.000616041	0.00545801	0.00266658	4
BP	GO:0062012	regulation of small molecule metabolic process	5/45	359/23210	0.00063294	0.00558165	0.00272699	5
BP	GO:1903039	positive regulation of leukocyte cell-cell adhesion	4/45	203/23210	0.000639317	0.00560272	0.00273728	4
BP	GO:0002690	positive regulation of leukocyte chemotaxis	3/45	87/23210	0.000644194	0.00560272	0.00273728	3
BP	GO:2000117	negative regulation of cysteine-type endopeptidase activity	3/45	87/23210	0.000644194	0.00560272	0.00273728	3
BP	GO:0032642	regulation of chemokine production	3/45	88/23210	0.00066603	0.00576617	0.00281714	3
BP	GO:0002504	antigen processing and presentation of peptide or polysaccharide antigen via MHC class II	2/45	20/23210	0.000683023	0.00580723	0.0028372	2
BP	GO:0002577	regulation of antigen processing and presentation	2/45	20/23210	0.000683023	0.00580723	0.0028372	2
BP	GO:0051195	negative regulation of cofactor metabolic process	2/45	20/23210	0.000683023	0.00580723	0.0028372	2
BP	GO:0060252	positive regulation of glial cell proliferation	2/45	20/23210	0.000683023	0.00580723	0.0028372	2
BP	GO:0014015	positive regulation of gliogenesis	3/45	89/23210	0.000688332	0.00582624	0.00284649	3
BP	GO:1903708	positive regulation of hemopoiesis	4/45	208/23210	0.000700232	0.00590062	0.00288283	4
BP	GO:0014031	mesenchymal cell development	3/45	90/23210	0.000711106	0.00593946	0.0029018	3
BP	GO:0043535	regulation of blood vessel endothelial cell migration	3/45	90/23210	0.000711106	0.00593946	0.0029018	3
BP	GO:0048864	stem cell development	3/45	91/23210	0.000734355	0.00610674	0.00298353	3
BP	GO:0042535	positive regulation of tumor necrosis factor biosynthetic process	2/45	21/23210	0.00075399	0.00616878	0.00301384	2
BP	GO:0046716	muscle cell cellular homeostasis	2/45	21/23210	0.00075399	0.00616878	0.00301384	2
BP	GO:2000482	regulation of interleukin-8 secretion	2/45	21/23210	0.00075399	0.00616878	0.00301384	2
BP	GO:0014033	neural crest cell differentiation	3/45	92/23210	0.000758084	0.00616878	0.00301384	3
BP	GO:0032602	chemokine production	3/45	92/23210	0.000758084	0.00616878	0.00301384	3
BP	GO:0002709	regulation of T cell mediated immunity	3/45	94/23210	0.000806994	0.00653872	0.00319458	3
BP	GO:0001503	ossification	5/45	381/23210	0.000827032	0.00659909	0.00322407	5
BP	GO:0001780	neutrophil homeostasis	2/45	22/23210	0.000828367	0.00659909	0.00322407	2
BP	GO:0035634	response to stilbenoid	2/45	22/23210	0.000828367	0.00659909	0.00322407	2
BP	GO:0045624	positive regulation of T-helper cell differentiation	2/45	22/23210	0.000828367	0.00659909	0.00322407	2
BP	GO:0045582	positive regulation of T cell differentiation	3/45	95/23210	0.000832184	0.00660176	0.00322538	3
BP	GO:0002444	myeloid leukocyte mediated immunity	3/45	97/23210	0.000884053	0.0069263	0.00338393	3
BP	GO:0010595	positive regulation of endothelial cell migration	3/45	97/23210	0.000884053	0.0069263	0.00338393	3
BP	GO:0072676	lymphocyte migration	3/45	97/23210	0.000884053	0.0069263	0.00338393	3
BP	GO:0000272	polysaccharide catabolic process	2/45	23/23210	0.000906141	0.00701242	0.00342601	2
BP	GO:0002827	positive regulation of T-helper 1 type immune response	2/45	23/23210	0.000906141	0.00701242	0.00342601	2
BP	GO:0035743	CD4-positive, alpha-beta T cell cytokine production	2/45	23/23210	0.000906141	0.00701242	0.00342601	2
BP	GO:0051251	positive regulation of lymphocyte activation	5/45	394/23210	0.000960872	0.00740574	0.00361817	5
BP	GO:0051607	defense response to virus	4/45	227/23210	0.000969494	0.00744195	0.00363586	4
BP	GO:0032352	positive regulation of hormone metabolic process	2/45	24/23210	0.000987299	0.00750734	0.00366781	2
BP	GO:0045723	positive regulation of fatty acid biosynthetic process	2/45	24/23210	0.000987299	0.00750734	0.00366781	2
BP	GO:0042310	vasoconstriction	3/45	101/23210	0.000993852	0.00750734	0.00366781	3
BP	GO:1901222	regulation of NIK/NF-kappaB signaling	3/45	101/23210	0.000993852	0.00750734	0.00366781	3
BP	GO:0097191	extrinsic apoptotic signaling pathway	4/45	229/23210	0.00100153	0.00753532	0.00368148	4
BP	GO:0002367	cytokine production involved in immune response	3/45	102/23210	0.00102259	0.00763317	0.00372928	3
BP	GO:0051897	positive regulation of protein kinase B signaling	3/45	102/23210	0.00102259	0.00763317	0.00372928	3
BP	GO:2001234	negative regulation of apoptotic signaling pathway	4/45	231/23210	0.0010343	0.00769035	0.00375722	4
BP	GO:1903531	negative regulation of secretion by cell	4/45	232/23210	0.00105097	0.00775645	0.00378951	4
BP	GO:0001516	prostaglandin biosynthetic process	2/45	25/23210	0.00107183	0.00775645	0.00378951	2
BP	GO:0030194	positive regulation of blood coagulation	2/45	25/23210	0.00107183	0.00775645	0.00378951	2
BP	GO:0046457	prostanoid biosynthetic process	2/45	25/23210	0.00107183	0.00775645	0.00378951	2
BP	GO:0072606	interleukin-8 secretion	2/45	25/23210	0.00107183	0.00775645	0.00378951	2
BP	GO:0150077	regulation of neuroinflammatory response	2/45	25/23210	0.00107183	0.00775645	0.00378951	2
BP	GO:1900048	positive regulation of hemostasis	2/45	25/23210	0.00107183	0.00775645	0.00378951	2
BP	GO:0033002	muscle cell proliferation	4/45	234/23210	0.00108487	0.00782096	0.00382103	4
BP	GO:0001667	ameboidal-type cell migration	5/45	406/23210	0.00109818	0.00788694	0.00385327	5
BP	GO:0010001	glial cell differentiation	4/45	239/23210	0.00117297	0.00830671	0.00405835	4
BP	GO:0016485	protein processing	4/45	239/23210	0.00117297	0.00830671	0.00405835	4
BP	GO:0038061	NIK/NF-kappaB signaling	3/45	107/23210	0.00117416	0.00830671	0.00405835	3
BP	GO:0097756	negative regulation of blood vessel diameter	3/45	107/23210	0.00117416	0.00830671	0.00405835	3
BP	GO:0045621	positive regulation of lymphocyte differentiation	3/45	108/23210	0.00120607	0.0085008	0.00415318	3
BP	GO:0022409	positive regulation of cell-cell adhesion	4/45	242/23210	0.00122818	0.00862458	0.00421365	4
BP	GO:0010954	positive regulation of protein processing	2/45	27/23210	0.00125095	0.00875206	0.00427593	2
BP	GO:0002449	lymphocyte mediated immunity	5/45	425/23210	0.00134477	0.00917665	0.00448337	5
BP	GO:0030511	positive regulation of transforming growth factor beta receptor signaling pathway	2/45	28/23210	0.00134552	0.00917665	0.00448337	2
BP	GO:0032891	negative regulation of organic acid transport	2/45	28/23210	0.00134552	0.00917665	0.00448337	2
BP	GO:0035162	embryonic hemopoiesis	2/45	28/23210	0.00134552	0.00917665	0.00448337	2
BP	GO:0043032	positive regulation of macrophage activation	2/45	28/23210	0.00134552	0.00917665	0.00448337	2
BP	GO:0050820	positive regulation of coagulation	2/45	28/23210	0.00134552	0.00917665	0.00448337	2
BP	GO:1903846	positive regulation of cellular response to transforming growth factor beta stimulus	2/45	28/23210	0.00134552	0.00917665	0.00448337	2
BP	GO:0002286	T cell activation involved in immune response	3/45	113/23210	0.00137388	0.00933647	0.00456146	3
BP	GO:0043534	blood vessel endothelial cell migration	3/45	114/23210	0.00140911	0.00954168	0.00466171	3
BP	GO:1903319	positive regulation of protein maturation	2/45	29/23210	0.00144341	0.00973917	0.0047582	2
CC	GO:0031838	haptoglobin-hemoglobin complex	5/46	14/23436	4.59906e-11	3.12736e-09	2.03327e-09	5
CC	GO:0005833	hemoglobin complex	4/46	13/23436	9.16572e-09	3.11634e-07	2.02611e-07	4
CC	GO:0044445	cytosolic part	5/46	299/23436	0.00029198	0.00661822	0.00430287	5
CC	GO:0045121	membrane raft	5/46	364/23436	0.000714559	0.00947977	0.00616332	5
CC	GO:0098857	membrane microdomain	5/46	365/23436	0.000723431	0.00947977	0.00616332	5
CC	GO:0098589	membrane region	5/46	377/23436	0.00083645	0.00947977	0.00616332	5
MF	GO:0016209	antioxidant activity	8/46	86/22710	7.03296e-12	1.03384e-09	5.18218e-10	8
MF	GO:0031720	haptoglobin binding	4/46	13/22710	1.0391e-08	7.63736e-07	3.82825e-07	4
MF	GO:0004601	peroxidase activity	5/46	54/22710	8.00268e-08	3.92131e-06	1.96557e-06	5
MF	GO:0016684	oxidoreductase activity, acting on peroxide as acceptor	5/46	58/22710	1.15254e-07	4.23557e-06	2.12309e-06	5
MF	GO:0019825	oxygen binding	4/46	26/22710	2.13125e-07	6.26586e-06	3.14078e-06	4
MF	GO:0043177	organic acid binding	7/46	223/22710	3.09697e-07	7.58759e-06	3.8033e-06	7
MF	GO:0030492	hemoglobin binding	3/46	13/22710	2.19293e-06	4.60515e-05	2.30834e-05	3
MF	GO:0035325	Toll-like receptor binding	3/46	14/22710	2.78704e-06	5.12118e-05	2.56701e-05	3
MF	GO:0005126	cytokine receptor binding	7/46	327/22710	3.97799e-06	6.49739e-05	3.25684e-05	7
MF	GO:0050542	icosanoid binding	2/46	10/22710	0.000178763	0.00238893	0.00119746	2
MF	GO:0050543	icosatetraenoic acid binding	2/46	10/22710	0.000178763	0.00238893	0.00119746	2
MF	GO:0030246	carbohydrate binding	5/46	270/22710	0.000210646	0.00258041	0.00129344	5
MF	GO:0020037	heme binding	4/46	157/22710	0.000286155	0.00323575	0.00162193	4
MF	GO:0046906	tetrapyrrole binding	4/46	166/22710	0.000353659	0.00340918	0.00170886	4
MF	GO:0005344	oxygen carrier activity	2/46	14/22710	0.000359637	0.00340918	0.00170886	2
MF	GO:0033293	monocarboxylic acid binding	3/46	69/22710	0.000371067	0.00340918	0.00170886	3
MF	GO:0048018	receptor ligand activity	6/46	489/22710	0.000436187	0.00377174	0.00189059	6
MF	GO:0004252	serine-type endopeptidase activity	4/46	182/22710	0.00050072	0.00408921	0.00204973	4
MF	GO:0036041	long-chain fatty acid binding	2/46	19/22710	0.000671457	0.00519495	0.00260399	2
MF	GO:0008236	serine-type peptidase activity	4/46	204/22710	0.000767923	0.00537135	0.00269241	4
MF	GO:0005539	glycosaminoglycan binding	4/46	208/22710	0.000825546	0.00537135	0.00269241	4
MF	GO:0031406	carboxylic acid binding	4/46	208/22710	0.000825546	0.00537135	0.00269241	4
MF	GO:0017171	serine hydrolase activity	4/46	209/22710	0.000840415	0.00537135	0.00269241	4
MF	GO:0016799	hydrolase activity, hydrolyzing N-glycosyl compounds	2/46	22/22710	0.000903553	0.00548979	0.00275177	2
MF	GO:0005125	cytokine activity	4/46	215/22710	0.000933637	0.00548979	0.00275177	4
MF	GO:0061134	peptidase regulator activity	4/46	244/22710	0.00148904	0.00841882	0.00421996	4

## Sheet: Cluster 5 (AM2)
ONTOLOGY	ID	Description	GeneRatio	BgRatio	pvalue	p.adjust	qvalue	Count
BP	GO:0070486	leukocyte aggregation	2021-03-16	14/23210	9.73787e-08	5.49945e-05	3.27926e-05	3
BP	GO:0097529	myeloid leukocyte migration	2021-05-16	207/23210	2.16801e-07	5.49945e-05	3.27926e-05	5
BP	GO:0030595	leukocyte chemotaxis	2021-05-16	211/23210	2.38416e-07	5.49945e-05	3.27926e-05	5
BP	GO:0030593	neutrophil chemotaxis	2021-04-16	100/23210	5.67348e-07	9.81513e-05	5.85265e-05	4
BP	GO:1990266	neutrophil migration	2021-04-16	119/23210	1.13991e-06	0.000131893	7.86463e-05	4
BP	GO:0071621	granulocyte chemotaxis	2021-04-16	123/23210	1.30109e-06	0.000131893	7.86463e-05	4
BP	GO:0060326	cell chemotaxis	2021-05-16	299/23210	1.33418e-06	0.000131893	7.86463e-05	5
BP	GO:0014002	astrocyte development	2021-03-16	38/23210	2.23418e-06	0.000178426	0.000106393	3
BP	GO:0050900	leukocyte migration	2021-05-16	340/23210	2.5057e-06	0.000178426	0.000106393	5
BP	GO:0097530	granulocyte migration	2021-04-16	146/23210	2.57841e-06	0.000178426	0.000106393	4
BP	GO:0048708	astrocyte differentiation	2021-03-16	85/23210	2.56464e-05	0.00161339	0.000962046	3
BP	GO:0018119	peptidyl-cysteine S-nitrosylation	2021-02-16	14/23210	4.03483e-05	0.00232675	0.00138741	2
BP	GO:0017014	protein nitrosylation	2021-02-16	15/23210	4.6537e-05	0.0024772	0.00147713	2
BP	GO:0021782	glial cell development	2021-03-16	111/23210	5.69698e-05	0.00281593	0.00167911	3
BP	GO:0002523	leukocyte migration involved in inflammatory response	2021-02-16	20/23210	8.40406e-05	0.00387707	0.00231185	2
BP	GO:0050729	positive regulation of inflammatory response	2021-03-16	142/23210	0.000118434	0.00512227	0.00305435	3
BP	GO:0042744	hydrogen peroxide catabolic process	2021-02-16	30/23210	0.000191637	0.00780074	0.00465149	2
CC	GO:0005833	hemoglobin complex	2021-04-16	13/23436	1.03173e-10	1.44382e-09	8.35898e-10	4
CC	GO:0031838	haptoglobin-hemoglobin complex	2021-04-16	14/23436	1.44382e-10	1.44382e-09	8.35898e-10	4
CC	GO:0044445	cytosolic part	2021-04-16	299/23436	4.18739e-05	0.000279159	0.000161619	4
CC	GO:0022627	cytosolic small ribosomal subunit	2021-02-16	54/23436	0.000612506	0.00306253	0.00177304	2
CC	GO:0015935	small ribosomal subunit	2021-02-16	85/23436	0.00150932	0.00603729	0.00349527	2
MF	GO:0016209	antioxidant activity	2021-06-17	86/22710	2.9559e-11	1.56663e-09	5.60065e-10	6
MF	GO:0031720	haptoglobin binding	2021-04-17	13/22710	1.5295e-10	4.05318e-09	1.449e-09	4
MF	GO:0019825	oxygen binding	2021-04-17	26/22710	3.17905e-09	5.61632e-08	2.00782e-08	4
MF	GO:0004601	peroxidase activity	2021-04-17	54/22710	6.63917e-08	8.7969e-07	3.14487e-07	4
MF	GO:0016684	oxidoreductase activity, acting on peroxide as acceptor	2021-04-17	58/22710	8.89053e-08	9.42396e-07	3.36904e-07	4
MF	GO:0043177	organic acid binding	2021-05-17	223/22710	4.90627e-07	4.33387e-06	1.54935e-06	5
MF	GO:0050542	icosanoid binding	2021-02-17	10/22710	2.36503e-05	0.000156683	5.60138e-05	2
MF	GO:0050543	icosatetraenoic acid binding	2021-02-17	10/22710	2.36503e-05	0.000156683	5.60138e-05	2
MF	GO:0030492	hemoglobin binding	2021-02-17	13/22710	4.09397e-05	0.000230029	8.22349e-05	2
MF	GO:0005344	oxygen carrier activity	2021-02-17	14/22710	4.77419e-05	0.000230029	8.22349e-05	2
MF	GO:0035325	Toll-like receptor binding	2021-02-17	14/22710	4.77419e-05	0.000230029	8.22349e-05	2
MF	GO:0036041	long-chain fatty acid binding	2021-02-17	19/22710	8.95155e-05	0.00039536	0.00014134	2
MF	GO:0020037	heme binding	2021-03-17	157/22710	0.000205271	0.000836873	0.00029918	3
MF	GO:0046906	tetrapyrrole binding	2021-03-17	166/22710	0.000241879	0.000915685	0.000327355	3
MF	GO:1901567	fatty acid derivative binding	2021-02-17	35/22710	0.000309286	0.00109281	0.000390677	2
MF	GO:0005504	fatty acid binding	2021-02-17	45/22710	0.00051235	0.00169716	0.000606731	2
MF	GO:0140104	molecular carrier activity	2021-02-17	51/22710	0.000658106	0.00205174	0.000733492	2
MF	GO:0033293	monocarboxylic acid binding	2021-02-17	69/22710	0.00120136	0.00353735	0.00126459	2

## Sheet: Cluster 6 (NK cells)
ONTOLOGY	ID	Description	GeneRatio	BgRatio	pvalue	p.adjust	qvalue	Count
BP	GO:0070486	leukocyte aggregation	2021-03-09	14/23210	1.46432e-08	8.8445e-06	3.5452e-06	3
BP	GO:0014002	astrocyte development	2021-03-09	38/23210	3.37792e-07	0.000102013	4.08906e-05	3
BP	GO:0048708	astrocyte differentiation	2021-03-09	85/23210	3.91899e-06	0.000789023	0.000316269	3
BP	GO:0030593	neutrophil chemotaxis	2021-03-09	100/23210	6.39725e-06	0.000916096	0.000367205	3
BP	GO:0021782	glial cell development	2021-03-09	111/23210	8.75681e-06	0.000916096	0.000367205	3
BP	GO:1990266	neutrophil migration	2021-03-09	119/23210	1.0793e-05	0.000916096	0.000367205	3
BP	GO:0071621	granulocyte chemotaxis	2021-03-09	123/23210	1.1919e-05	0.000916096	0.000367205	3
BP	GO:0018119	peptidyl-cysteine S-nitrosylation	2021-02-09	14/23210	1.21337e-05	0.000916096	0.000367205	2
BP	GO:0017014	protein nitrosylation	2021-02-09	15/23210	1.39976e-05	0.000939397	0.000376545	2
BP	GO:0050729	positive regulation of inflammatory response	2021-03-09	142/23210	1.83325e-05	0.00109389	0.000438473	3
BP	GO:0097530	granulocyte migration	2021-03-09	146/23210	1.99219e-05	0.00109389	0.000438473	3
BP	GO:0002523	leukocyte migration involved in inflammatory response	2021-02-09	20/23210	2.53036e-05	0.00127361	0.000510511	2
BP	GO:0046597	negative regulation of viral entry into host cell	2021-02-09	22/23210	3.07515e-05	0.00142876	0.0005727	2
BP	GO:0035455	response to interferon-alpha	2021-02-09	24/23210	3.67273e-05	0.00158452	0.000635133	2
BP	GO:0097529	myeloid leukocyte migration	2021-03-09	207/23210	5.64525e-05	0.00212319	0.000851053	3
BP	GO:0042744	hydrogen peroxide catabolic process	2021-02-09	30/23210	5.78155e-05	0.00212319	0.000851053	2
BP	GO:0030595	leukocyte chemotaxis	2021-03-09	211/23210	5.97587e-05	0.00212319	0.000851053	3
BP	GO:0046596	regulation of viral entry into host cell	2021-02-09	33/23210	7.01338e-05	0.00235338	0.00094332	2
BP	GO:0051607	defense response to virus	2021-03-09	227/23210	7.42534e-05	0.00236047	0.000946165	3
BP	GO:0010001	glial cell differentiation	2021-03-09	239/23210	8.65181e-05	0.00261285	0.00104732	3
BP	GO:0060337	type I interferon signaling pathway	2021-02-09	39/23210	9.83076e-05	0.00269899	0.00108185	2
BP	GO:0071357	cellular response to type I interferon	2021-02-09	39/23210	9.83076e-05	0.00269899	0.00108185	2
BP	GO:0048821	erythrocyte development	2021-02-09	40/23210	0.000103461	0.00271697	0.00108906	2
BP	GO:0009615	response to virus	2021-03-09	270/23210	0.000124168	0.00302915	0.00121419	3
BP	GO:0034340	response to type I interferon	2021-02-09	44/23210	0.000125379	0.00302915	0.00121419	2
BP	GO:0018198	peptidyl-cysteine modification	2021-02-09	46/23210	0.000137119	0.00317154	0.00127127	2
BP	GO:0072593	reactive oxygen species metabolic process	2021-03-09	288/23210	0.000150271	0.00317154	0.00127127	3
BP	GO:0017001	antibiotic catabolic process	2021-02-09	49/23210	0.000155705	0.00317154	0.00127127	2
BP	GO:0060326	cell chemotaxis	2021-03-09	299/23210	0.000167859	0.00317154	0.00127127	3
BP	GO:0046718	viral entry into host cell	2021-02-09	54/23210	0.000189277	0.00317154	0.00127127	2
BP	GO:0032103	positive regulation of response to external stimulus	2021-03-09	312/23210	0.000190316	0.00317154	0.00127127	3
BP	GO:0007159	leukocyte cell-cell adhesion	2021-03-09	319/23210	0.000203181	0.00317154	0.00127127	3
BP	GO:0035456	response to interferon-beta	2021-02-09	56/23210	0.000203613	0.00317154	0.00127127	2
BP	GO:0042743	hydrogen peroxide metabolic process	2021-02-09	56/23210	0.000203613	0.00317154	0.00127127	2
BP	GO:0042063	gliogenesis	2021-03-09	323/23210	0.00021078	0.00317154	0.00127127	3
BP	GO:0045071	negative regulation of viral genome replication	2021-02-09	57/23210	0.000210974	0.00317154	0.00127127	2
BP	GO:0030260	entry into host cell	2021-02-09	58/23210	0.000218465	0.00317154	0.00127127	2
BP	GO:0044409	entry into host	2021-02-09	58/23210	0.000218465	0.00317154	0.00127127	2
BP	GO:0051187	cofactor catabolic process	2021-02-09	58/23210	0.000218465	0.00317154	0.00127127	2
BP	GO:0051806	entry into cell of other organism involved in symbiotic interaction	2021-02-09	58/23210	0.000218465	0.00317154	0.00127127	2
BP	GO:0051828	entry into other organism involved in symbiotic interaction	2021-02-09	58/23210	0.000218465	0.00317154	0.00127127	2
BP	GO:0045862	positive regulation of proteolysis	2021-03-09	328/23210	0.000220537	0.00317154	0.00127127	3
BP	GO:0002793	positive regulation of peptide secretion	2021-03-09	331/23210	0.00022653	0.00318196	0.00127545	3
BP	GO:0050900	leukocyte migration	2021-03-09	340/23210	0.000245143	0.00331893	0.00133035	3
BP	GO:0019221	cytokine-mediated signaling pathway	2021-03-09	341/23210	0.000247271	0.00331893	0.00133035	3
BP	GO:0050727	regulation of inflammatory response	2021-03-09	354/23210	0.000276031	0.00362441	0.00145279	3
BP	GO:2001244	positive regulation of intrinsic apoptotic signaling pathway	2021-02-09	68/23210	0.000300462	0.00386125	0.00154773	2
BP	GO:0031349	positive regulation of defense response	2021-03-09	370/23210	0.000314308	0.00395504	0.00158532	3
BP	GO:0006919	activation of cysteine-type endopeptidase activity involved in apoptotic process	2021-02-09	74/23210	0.000355824	0.00438608	0.0017581	2
BP	GO:0043900	regulation of multi-organism process	2021-03-09	391/23210	0.000369562	0.00446431	0.00178946	3
BP	GO:0061515	myeloid cell development	2021-02-09	78/23210	0.000395291	0.00468149	0.00187651	2
BP	GO:0044419	interspecies interaction between organisms	2021-03-09	408/23210	0.000418633	0.00486258	0.0019491	3
BP	GO:1903901	negative regulation of viral life cycle	2021-02-09	82/23210	0.000436798	0.0048869	0.00195885	2
BP	GO:2001233	regulation of apoptotic signaling pathway	2021-03-09	414/23210	0.000436908	0.0048869	0.00195885	3
BP	GO:0045069	regulation of viral genome replication	2021-02-09	94/23210	0.000573514	0.00629823	0.00252456	2
BP	GO:0048525	negative regulation of viral process	2021-02-09	97/23210	0.00061054	0.00658511	0.00263955	2
BP	GO:0019079	viral genome replication	2021-02-09	111/23210	0.000798295	0.00845912	0.00339073	2
BP	GO:0051701	interaction with host	2021-02-09	117/23210	0.000886272	0.00922945	0.0036995	2
BP	GO:0043280	positive regulation of cysteine-type endopeptidase activity involved in apoptotic process	2021-02-09	119/23210	0.000916595	0.00938344	0.00376123	2
CC	GO:0005833	hemoglobin complex	2021-04-10	13/23436	1.19265e-11	1.16856e-10	5.27169e-11	4
CC	GO:0031838	haptoglobin-hemoglobin complex	2021-04-10	14/23436	1.66937e-11	1.16856e-10	5.27169e-11	4
CC	GO:0044445	cytosolic part	2021-04-10	299/23436	5.13311e-06	2.39545e-05	1.08065e-05	4
CC	GO:0022627	cytosolic small ribosomal subunit	2021-02-10	54/23436	0.000231736	0.000811075	0.000365898	2
CC	GO:0015935	small ribosomal subunit	2021-02-10	85/23436	0.000574059	0.00160736	0.000725127	2
CC	GO:0022626	cytosolic ribosome	2021-02-10	148/23436	0.00172428	0.00402331	0.00181503	2
CC	GO:0044391	ribosomal subunit	2021-02-10	230/23436	0.00409714	0.00819428	0.00369667	2
CC	GO:0005840	ribosome	2021-02-10	265/23436	0.00539889	0.00944806	0.00426228	2
MF	GO:0016209	antioxidant activity	2021-06-10	86/22710	5.12298e-13	1.74181e-11	6.47113e-12	6
MF	GO:0031720	haptoglobin binding	2021-04-10	13/22710	1.35256e-11	2.29935e-10	8.54248e-11	4
MF	GO:0019825	oxygen binding	2021-04-10	26/22710	2.82031e-10	3.19635e-09	1.1875e-09	4
MF	GO:0004601	peroxidase activity	2021-04-10	54/22710	5.93082e-09	5.0412e-08	1.87289e-08	4
MF	GO:0016684	oxidoreductase activity, acting on peroxide as acceptor	2021-04-10	58/22710	7.94982e-09	5.40588e-08	2.00838e-08	4
MF	GO:0043177	organic acid binding	2021-05-10	223/22710	2.11342e-08	1.1976e-07	4.4493e-08	5
MF	GO:0050542	icosanoid binding	2021-02-10	10/22710	7.83833e-06	3.33129e-05	1.23763e-05	2
MF	GO:0050543	icosatetraenoic acid binding	2021-02-10	10/22710	7.83833e-06	3.33129e-05	1.23763e-05	2
MF	GO:0030492	hemoglobin binding	2021-02-10	13/22710	1.35769e-05	4.89475e-05	1.81848e-05	2
MF	GO:0005344	oxygen carrier activity	2021-02-10	14/22710	1.5836e-05	4.89475e-05	1.81848e-05	2
MF	GO:0035325	Toll-like receptor binding	2021-02-10	14/22710	1.5836e-05	4.89475e-05	1.81848e-05	2
MF	GO:0036041	long-chain fatty acid binding	2021-02-10	19/22710	2.97228e-05	8.42145e-05	3.12871e-05	2
MF	GO:0020037	heme binding	2021-03-10	157/22710	3.75366e-05	9.81726e-05	3.64728e-05	3
MF	GO:0046906	tetrapyrrole binding	2021-03-10	166/22710	4.43229e-05	0.000107641	3.99906e-05	3
MF	GO:1901567	fatty acid derivative binding	2021-02-10	35/22710	0.000103033	0.000233542	8.67649e-05	2
MF	GO:0005504	fatty acid binding	2021-02-10	45/22710	0.000171031	0.000363442	0.000135025	2
MF	GO:0140104	molecular carrier activity	2021-02-10	51/22710	0.000219957	0.000439915	0.000163436	2
MF	GO:0033293	monocarboxylic acid binding	2021-02-10	69/22710	0.000403014	0.000761248	0.000282817	2
MF	GO:0031406	carboxylic acid binding	2021-02-10	208/22710	0.00357939	0.00640522	0.00237965	2
MF	GO:0008017	microtubule binding	2021-02-10	239/22710	0.00469446	0.00798058	0.00296492	2

## Sheet: Cluster 7 (Fibroblasts)
ONTOLOGY	ID	Description	GeneRatio	BgRatio	pvalue	p.adjust	qvalue	Count
BP	GO:0097529	myeloid leukocyte migration	12/84	207/23210	1.18363e-11	1.32172e-08	8.63536e-09	12
BP	GO:0030595	leukocyte chemotaxis	12/84	211/23210	1.48142e-11	1.32172e-08	8.63536e-09	12
BP	GO:1990266	neutrophil migration	10/84	119/23210	1.71504e-11	1.32172e-08	8.63536e-09	10
BP	GO:0060326	cell chemotaxis	13/84	299/23210	5.73004e-11	3.31196e-08	2.16384e-08	13
BP	GO:0030593	neutrophil chemotaxis	9/84	100/23210	9.98706e-11	4.61802e-08	3.01714e-08	9
BP	GO:0097530	granulocyte migration	10/84	146/23210	1.31869e-10	5.08137e-08	3.31987e-08	10
BP	GO:0050900	leukocyte migration	13/84	340/23210	2.79656e-10	9.23665e-08	6.03469e-08	13
BP	GO:0071621	granulocyte chemotaxis	9/84	123/23210	6.46076e-10	1.86716e-07	1.21989e-07	9
BP	GO:0070486	leukocyte aggregation	5/84	14/23210	1.07379e-09	2.75844e-07	1.80221e-07	5
BP	GO:0032103	positive regulation of response to external stimulus	12/84	312/23210	1.34267e-09	3.10425e-07	2.02814e-07	12
BP	GO:0050727	regulation of inflammatory response	12/84	354/23210	5.55409e-09	1.16737e-06	7.6269e-07	12
BP	GO:0031349	positive regulation of defense response	12/84	370/23210	9.08833e-09	1.75102e-06	1.14401e-06	12
BP	GO:0007159	leukocyte cell-cell adhesion	11/84	319/23210	2.11837e-08	3.76743e-06	2.46142e-06	11
BP	GO:0002683	negative regulation of immune system process	12/84	473/23210	1.33696e-07	2.2079e-05	1.44251e-05	12
BP	GO:0048872	homeostasis of number of cells	10/84	315/23210	2.08989e-07	3.22121e-05	2.10455e-05	10
BP	GO:0002262	myeloid cell homeostasis	8/84	176/23210	2.48772e-07	3.41325e-05	2.23002e-05	8
BP	GO:0050663	cytokine secretion	9/84	244/23210	2.50974e-07	3.41325e-05	2.23002e-05	9
BP	GO:0002695	negative regulation of leukocyte activation	8/84	182/23210	3.21379e-07	4.12793e-05	2.69695e-05	8
BP	GO:0001818	negative regulation of cytokine production	9/84	259/23210	4.14572e-07	5.00513e-05	3.27006e-05	9
BP	GO:0019221	cytokine-mediated signaling pathway	10/84	341/23210	4.32969e-07	5.00513e-05	3.27006e-05	10
BP	GO:0050866	negative regulation of cell activation	8/84	203/23210	7.36067e-07	7.77585e-05	5.08029e-05	8
BP	GO:0002523	leukocyte migration involved in inflammatory response	4/84	20/23210	7.39917e-07	7.77585e-05	5.08029e-05	4
BP	GO:0050729	positive regulation of inflammatory response	7/84	142/23210	8.45488e-07	8.49899e-05	5.55275e-05	7
BP	GO:0002687	positive regulation of leukocyte migration	7/84	144/23210	9.29018e-07	8.94954e-05	5.84711e-05	7
BP	GO:0072593	reactive oxygen species metabolic process	9/84	288/23210	1.00433e-06	9.28801e-05	6.06825e-05	9
BP	GO:0051250	negative regulation of lymphocyte activation	7/84	152/23210	1.33579e-06	0.000118782	7.76054e-05	7
BP	GO:0042110	T cell activation	11/84	491/23210	1.56908e-06	0.00013436	8.77827e-05	11
BP	GO:0007346	regulation of mitotic cell cycle	11/84	493/23210	1.63206e-06	0.000134761	8.80451e-05	11
BP	GO:0070997	neuron death	10/84	405/23210	2.04921e-06	0.000163372	0.000106738	10
BP	GO:1903555	regulation of tumor necrosis factor superfamily cytokine production	7/84	166/23210	2.40513e-06	0.000185355	0.0001211	7
BP	GO:0071706	tumor necrosis factor superfamily cytokine production	7/84	170/23210	2.81714e-06	0.000210104	0.00013727	7
BP	GO:0001776	leukocyte homeostasis	6/84	110/23210	2.97323e-06	0.000214816	0.000140348	6
BP	GO:0042744	hydrogen peroxide catabolic process	4/84	30/23210	4.07141e-06	0.000285245	0.000186363	4
BP	GO:0033029	regulation of neutrophil apoptotic process	3/84	10/23210	5.38788e-06	0.000358072	0.000233944	3
BP	GO:0002526	acute inflammatory response	6/84	122/23210	5.42064e-06	0.000358072	0.000233944	6
BP	GO:1902624	positive regulation of neutrophil migration	4/84	34/23210	6.8143e-06	0.000437629	0.000285922	4
BP	GO:1901214	regulation of neuron death	9/84	368/23210	7.42221e-06	0.000463788	0.000303012	9
BP	GO:2000377	regulation of reactive oxygen species metabolic process	7/84	200/23210	8.20923e-06	0.000499467	0.000326323	7
BP	GO:0002685	regulation of leukocyte migration	7/84	201/23210	8.4808e-06	0.000502759	0.000328474	7
BP	GO:1903037	regulation of leukocyte cell-cell adhesion	8/84	287/23210	9.58413e-06	0.000553963	0.000361927	8
BP	GO:0001781	neutrophil apoptotic process	3/84	12/23210	9.82619e-06	0.000554101	0.000362018	3
BP	GO:0050707	regulation of cytokine secretion	7/84	213/23210	1.23655e-05	0.000653987	0.000427277	7
BP	GO:0038094	Fc-gamma receptor signaling pathway	3/84	13/23210	1.27406e-05	0.000653987	0.000427277	3
BP	GO:0044770	cell cycle phase transition	9/84	394/23210	1.28008e-05	0.000653987	0.000427277	9
BP	GO:1901992	positive regulation of mitotic cell cycle phase transition	5/84	83/23210	1.28056e-05	0.000653987	0.000427277	5
BP	GO:0022407	regulation of cell-cell adhesion	9/84	395/23210	1.30611e-05	0.000653987	0.000427277	9
BP	GO:0032945	negative regulation of mononuclear cell proliferation	5/84	84/23210	1.35776e-05	0.000653987	0.000427277	5
BP	GO:0050672	negative regulation of lymphocyte proliferation	5/84	84/23210	1.35776e-05	0.000653987	0.000427277	5
BP	GO:0050863	regulation of T cell activation	8/84	304/23210	1.45337e-05	0.000680631	0.000444685	8
BP	GO:0030099	myeloid cell differentiation	9/84	401/23210	1.47195e-05	0.000680631	0.000444685	9
BP	GO:1902622	regulation of neutrophil migration	4/84	42/23210	1.60881e-05	0.000716419	0.000468067	4
BP	GO:0002690	positive regulation of leukocyte chemotaxis	5/84	87/23210	1.61132e-05	0.000716419	0.000468067	5
BP	GO:0070664	negative regulation of leukocyte proliferation	5/84	88/23210	1.70356e-05	0.000736757	0.000481354	5
BP	GO:0000280	nuclear division	9/84	409/23210	1.7208e-05	0.000736757	0.000481354	9
BP	GO:0050670	regulation of lymphocyte proliferation	7/84	225/23210	1.76215e-05	0.000740743	0.000483959	7
BP	GO:0032944	regulation of mononuclear cell proliferation	7/84	227/23210	1.86548e-05	0.000768178	0.000501883	7
BP	GO:2001233	regulation of apoptotic signaling pathway	9/84	414/23210	1.89387e-05	0.000768178	0.000501883	9
BP	GO:0097191	extrinsic apoptotic signaling pathway	7/84	229/23210	1.97377e-05	0.000786785	0.00051404	7
BP	GO:0070555	response to interleukin-1	5/84	94/23210	2.34676e-05	0.000914559	0.00059752	5
BP	GO:0050777	negative regulation of immune response	6/84	158/23210	2.37342e-05	0.000914559	0.00059752	6
BP	GO:0070663	regulation of leukocyte proliferation	7/84	238/23210	2.52746e-05	0.000957949	0.000625868	7
BP	GO:1901989	positive regulation of cell cycle phase transition	5/84	96/23210	2.5985e-05	0.000968988	0.00063308	5
BP	GO:0032680	regulation of tumor necrosis factor production	6/84	164/23210	2.92786e-05	0.00104845	0.000684995	6
BP	GO:0017001	antibiotic catabolic process	4/84	49/23210	2.98726e-05	0.00104845	0.000684995	4
BP	GO:0002922	positive regulation of humoral immune response	3/84	17/23210	2.9977e-05	0.00104845	0.000684995	3
BP	GO:1903557	positive regulation of tumor necrosis factor superfamily cytokine production	5/84	99/23210	3.01489e-05	0.00104845	0.000684995	5
BP	GO:0052548	regulation of endopeptidase activity	8/84	337/23210	3.03832e-05	0.00104845	0.000684995	8
BP	GO:0045931	positive regulation of mitotic cell cycle	6/84	166/23210	3.13422e-05	0.00106564	0.000696224	6
BP	GO:0071622	regulation of granulocyte chemotaxis	4/84	50/23210	3.2381e-05	0.00107069	0.000699524	4
BP	GO:0032640	tumor necrosis factor production	6/84	167/23210	3.2417e-05	0.00107069	0.000699524	6
BP	GO:0042129	regulation of T cell proliferation	6/84	170/23210	3.58201e-05	0.0011521	0.000752713	6
BP	GO:0038093	Fc receptor signaling pathway	3/84	18/23210	3.58784e-05	0.0011521	0.000752713	3
BP	GO:0032612	interleukin-1 production	5/84	104/23210	3.82203e-05	0.00121048	0.00079086	5
BP	GO:0048285	organelle fission	9/84	456/23210	4.02973e-05	0.00123774	0.00080867	9
BP	GO:0034113	heterotypic cell-cell adhesion	4/84	53/23210	4.08338e-05	0.00123774	0.00080867	4
BP	GO:0061900	glial cell activation	4/84	53/23210	4.08338e-05	0.00123774	0.00080867	4
BP	GO:0140014	mitotic nuclear division	7/84	257/23210	4.12224e-05	0.00123774	0.00080867	7
BP	GO:0045807	positive regulation of endocytosis	6/84	175/23210	4.21252e-05	0.00124863	0.000815785	6
BP	GO:1901990	regulation of mitotic cell cycle phase transition	7/84	259/23210	4.32973e-05	0.00126713	0.000827869	7
BP	GO:0044772	mitotic cell cycle phase transition	8/84	356/23210	4.47818e-05	0.00129419	0.000845552	8
BP	GO:2000106	regulation of leukocyte apoptotic process	5/84	108/23210	4.58064e-05	0.00130589	0.000853191	5
BP	GO:0010951	negative regulation of endopeptidase activity	6/84	178/23210	4.63161e-05	0.00130589	0.000853191	6
BP	GO:0032496	response to lipopolysaccharide	8/84	359/23210	4.75062e-05	0.00131765	0.000860876	8
BP	GO:2000379	positive regulation of reactive oxygen species metabolic process	5/84	109/23210	4.78731e-05	0.00131765	0.000860876	5
BP	GO:0000086	G2/M transition of mitotic cell cycle	5/84	110/23210	5.00112e-05	0.0013603	0.000888744	5
BP	GO:0042743	hydrogen peroxide metabolic process	4/84	56/23210	5.07969e-05	0.00136561	0.00089221	4
BP	GO:0002688	regulation of leukocyte chemotaxis	5/84	111/23210	5.22224e-05	0.00138779	0.000906704	5
BP	GO:0051187	cofactor catabolic process	4/84	58/23210	5.83555e-05	0.00153316	0.00100168	4
BP	GO:0022408	negative regulation of cell-cell adhesion	6/84	187/23210	6.09303e-05	0.00158282	0.00103412	6
BP	GO:0002237	response to molecule of bacterial origin	8/84	377/23210	6.69248e-05	0.00170242	0.00111226	8
BP	GO:0001780	neutrophil homeostasis	3/84	22/23210	6.70072e-05	0.00170242	0.00111226	3
BP	GO:0045840	positive regulation of mitotic nuclear division	4/84	61/23210	7.11881e-05	0.00178899	0.00116882	4
BP	GO:1901216	positive regulation of neuron death	5/84	120/23210	7.57033e-05	0.00188163	0.00122935	5
BP	GO:0051783	regulation of nuclear division	6/84	195/23210	7.68197e-05	0.00188163	0.00122935	6
BP	GO:0007162	negative regulation of cell adhesion	7/84	284/23210	7.7316e-05	0.00188163	0.00122935	7
BP	GO:0045088	regulation of innate immune response	7/84	289/23210	8.62178e-05	0.00207641	0.00135661	7
BP	GO:1901987	regulation of cell cycle phase transition	7/84	290/23210	8.80948e-05	0.00209974	0.00137185	7
BP	GO:0043281	regulation of cysteine-type endopeptidase activity involved in apoptotic process	6/84	201/23210	9.07772e-05	0.00211196	0.00137983	6
BP	GO:0045123	cellular extravasation	4/84	65/23210	9.13476e-05	0.00211196	0.00137983	4
BP	GO:0150076	neuroinflammatory response	4/84	65/23210	9.13476e-05	0.00211196	0.00137983	4
BP	GO:0009895	negative regulation of catabolic process	7/84	294/23210	9.59392e-05	0.00218152	0.00142528	7
BP	GO:0044839	cell cycle G2/M phase transition	5/84	127/23210	9.9011e-05	0.00218152	0.00142528	5
BP	GO:0006925	inflammatory cell apoptotic process	3/84	25/23210	9.9294e-05	0.00218152	0.00142528	3
BP	GO:0034114	regulation of heterotypic cell-cell adhesion	3/84	25/23210	9.9294e-05	0.00218152	0.00142528	3
BP	GO:0090023	positive regulation of neutrophil chemotaxis	3/84	25/23210	9.9294e-05	0.00218152	0.00142528	3
BP	GO:0042098	T cell proliferation	6/84	205/23210	0.000101154	0.00218152	0.00142528	6
BP	GO:0000768	syncytium formation by plasma membrane fusion	4/84	67/23210	0.000102848	0.00218152	0.00142528	4
BP	GO:0050710	negative regulation of cytokine secretion	4/84	67/23210	0.000102848	0.00218152	0.00142528	4
BP	GO:0140253	cell-cell fusion	4/84	67/23210	0.000102848	0.00218152	0.00142528	4
BP	GO:1903708	positive regulation of hemopoiesis	6/84	208/23210	0.000109538	0.0023023	0.00150419	6
BP	GO:1903706	regulation of hemopoiesis	8/84	407/23210	0.000113779	0.00232642	0.00151995	8
BP	GO:1903038	negative regulation of leukocyte cell-cell adhesion	5/84	131/23210	0.0001146	0.00232642	0.00151995	5
BP	GO:0006949	syncytium formation	4/84	69/23210	0.000115365	0.00232642	0.00151995	4
BP	GO:0001933	negative regulation of protein phosphorylation	8/84	408/23210	0.000115717	0.00232642	0.00151995	8
BP	GO:0044419	interspecies interaction between organisms	8/84	408/23210	0.000115717	0.00232642	0.00151995	8
BP	GO:0071887	leukocyte apoptotic process	5/84	132/23210	0.000118776	0.00236733	0.00154667	5
BP	GO:0052547	regulation of peptidase activity	8/84	411/23210	0.000121696	0.00239079	0.00156201	8
BP	GO:0042130	negative regulation of T cell proliferation	4/84	70/23210	0.000122022	0.00239079	0.00156201	4
BP	GO:0016999	antibiotic metabolic process	5/84	133/23210	0.000123068	0.00239103	0.00156216	5
BP	GO:0051354	negative regulation of oxidoreductase activity	3/84	27/23210	0.000125618	0.00240024	0.00156818	3
BP	GO:0071624	positive regulation of granulocyte chemotaxis	3/84	27/23210	0.000125618	0.00240024	0.00156818	3
BP	GO:0046651	lymphocyte proliferation	7/84	308/23210	0.000128008	0.00242585	0.00158491	7
BP	GO:0002274	myeloid leukocyte activation	6/84	215/23210	0.00013126	0.00246725	0.00161196	6
BP	GO:0032943	mononuclear cell proliferation	7/84	310/23210	0.000133226	0.00248403	0.00162292	7
BP	GO:0034341	response to interferon-gamma	5/84	137/23210	0.000141436	0.00259742	0.00169701	5
BP	GO:0070374	positive regulation of ERK1 and ERK2 cascade	6/84	218/23210	0.000141555	0.00259742	0.00169701	6
BP	GO:0031348	negative regulation of defense response	6/84	220/23210	0.000148767	0.00270827	0.00176942	6
BP	GO:0050921	positive regulation of chemotaxis	5/84	140/23210	0.000156535	0.00282742	0.00184727	5
BP	GO:0051235	maintenance of location	7/84	322/23210	0.000168293	0.00301623	0.00197063	7
BP	GO:2000116	regulation of cysteine-type endopeptidase activity	6/84	226/23210	0.000172166	0.0030619	0.00200047	6
BP	GO:0050766	positive regulation of phagocytosis	4/84	77/23210	0.000176667	0.00309435	0.00202167	4
BP	GO:0051785	positive regulation of nuclear division	4/84	77/23210	0.000176667	0.00309435	0.00202167	4
BP	GO:0090022	regulation of neutrophil chemotaxis	3/84	31/23210	0.000191037	0.00332089	0.00216968	3
BP	GO:2001234	negative regulation of apoptotic signaling pathway	6/84	231/23210	0.000193809	0.00334393	0.00218473	6
BP	GO:0045089	positive regulation of innate immune response	6/84	232/23210	0.000198385	0.00336202	0.00219655	6
BP	GO:1903531	negative regulation of secretion by cell	6/84	232/23210	0.000198385	0.00336202	0.00219655	6
BP	GO:0070661	leukocyte proliferation	7/84	331/23210	0.00019922	0.00336202	0.00219655	7
BP	GO:0043154	negative regulation of cysteine-type endopeptidase activity involved in apoptotic process	4/84	80/23210	0.000204778	0.00343078	0.00224147	4
BP	GO:0001819	positive regulation of cytokine production	8/84	449/23210	0.000222322	0.0036979	0.00241599	8
BP	GO:0050709	negative regulation of protein secretion	5/84	152/23210	0.000229608	0.00379181	0.00247734	5
BP	GO:0042326	negative regulation of phosphorylation	8/84	452/23210	0.000232545	0.00381307	0.00249124	8
BP	GO:0010466	negative regulation of peptidase activity	6/84	242/23210	0.000249	0.0040514	0.00264695	6
BP	GO:0033032	regulation of myeloid cell apoptotic process	3/84	34/23210	0.000252336	0.0040514	0.00264695	3
BP	GO:0050869	negative regulation of B cell activation	3/84	34/23210	0.000252336	0.0040514	0.00264695	3
BP	GO:0051341	regulation of oxidoreductase activity	4/84	85/23210	0.000258591	0.00412319	0.00269385	4
BP	GO:0032611	interleukin-1 beta production	4/84	86/23210	0.000270462	0.00424288	0.00277205	4
BP	GO:0055072	iron ion homeostasis	4/84	86/23210	0.000270462	0.00424288	0.00277205	4
BP	GO:0045787	positive regulation of cell cycle	7/84	349/23210	0.000274867	0.00424288	0.00277205	7
BP	GO:0045861	negative regulation of proteolysis	7/84	349/23210	0.000274867	0.00424288	0.00277205	7
BP	GO:0034122	negative regulation of toll-like receptor signaling pathway	3/84	35/23210	0.000275273	0.00424288	0.00277205	3
BP	GO:0031330	negative regulation of cellular catabolic process	6/84	247/23210	0.000277855	0.00425431	0.00277952	6
BP	GO:2000117	negative regulation of cysteine-type endopeptidase activity	4/84	87/23210	0.00028272	0.00430032	0.00280958	4
BP	GO:0090068	positive regulation of cell cycle process	6/84	249/23210	0.000290107	0.00438384	0.00286415	6
BP	GO:0002920	regulation of humoral immune response	3/84	36/23210	0.000299516	0.00446848	0.00291944	3
BP	GO:2001236	regulation of extrinsic apoptotic signaling pathway	5/84	161/23210	0.000299574	0.00446848	0.00291944	5
BP	GO:0002792	negative regulation of peptide secretion	5/84	162/23210	0.000308244	0.00456833	0.00298468	5
BP	GO:0007088	regulation of mitotic nuclear division	5/84	163/23210	0.000317103	0.0046697	0.00305091	5
BP	GO:0002675	positive regulation of acute inflammatory response	3/84	37/23210	0.000325094	0.00469761	0.00306915	3
BP	GO:0033028	myeloid cell apoptotic process	3/84	37/23210	0.000325094	0.00469761	0.00306915	3
BP	GO:0046640	regulation of alpha-beta T cell proliferation	3/84	37/23210	0.000325094	0.00469761	0.00306915	3
BP	GO:0033674	positive regulation of kinase activity	8/84	476/23210	0.000329063	0.00472542	0.00308732	8
BP	GO:0007051	spindle organization	5/84	165/23210	0.0003354	0.00476248	0.00311153	5
BP	GO:0032652	regulation of interleukin-1 production	4/84	91/23210	0.000335763	0.00476248	0.00311153	4
BP	GO:0014002	astrocyte development	3/84	38/23210	0.00035204	0.00496291	0.00324247	3
BP	GO:1902107	positive regulation of leukocyte differentiation	5/84	168/23210	0.000364331	0.00510505	0.00333534	5
BP	GO:0051048	negative regulation of secretion	6/84	261/23210	0.000372814	0.00518306	0.00338631	6
BP	GO:2001242	regulation of intrinsic apoptotic signaling pathway	5/84	169/23210	0.000374382	0.00518306	0.00338631	5
BP	GO:0043523	regulation of neuron apoptotic process	6/84	264/23210	0.000396122	0.00545139	0.00356162	6
BP	GO:0050708	regulation of protein secretion	8/84	490/23210	0.000399053	0.00545923	0.00356674	8
BP	GO:0046633	alpha-beta T cell proliferation	3/84	40/23210	0.000410154	0.0055781	0.00364441	3
BP	GO:0010035	response to inorganic substance	8/84	493/23210	0.000415525	0.00561809	0.00367054	8
BP	GO:0009611	response to wounding	8/84	495/23210	0.000426811	0.00573262	0.00374536	8
BP	GO:0034599	cellular response to oxidative stress	6/84	268/23210	0.000428955	0.00573262	0.00374536	6
BP	GO:0002366	leukocyte activation involved in immune response	6/84	269/23210	0.000437486	0.00577982	0.0037762	6
BP	GO:0030217	T cell differentiation	6/84	269/23210	0.000437486	0.00577982	0.0037762	6
BP	GO:0002832	negative regulation of response to biotic stimulus	3/84	41/23210	0.000441383	0.00578235	0.00377785	3
BP	GO:0032760	positive regulation of tumor necrosis factor production	4/84	98/23210	0.000445181	0.00578235	0.00377785	4
BP	GO:2001237	negative regulation of extrinsic apoptotic signaling pathway	4/84	98/23210	0.000445181	0.00578235	0.00377785	4
BP	GO:0002263	cell activation involved in immune response	6/84	273/23210	0.000472946	0.00608952	0.00397854	6
BP	GO:0032768	regulation of monooxygenase activity	3/84	42/23210	0.000474098	0.00608952	0.00397854	3
BP	GO:0043277	apoptotic cell clearance	3/84	43/23210	0.000508328	0.00649312	0.00424223	3
BP	GO:0051225	spindle assembly	4/84	102/23210	0.000518014	0.00658048	0.00429931	4
BP	GO:2001235	positive regulation of apoptotic signaling pathway	5/84	183/23210	0.000538282	0.00680058	0.00444311	5
BP	GO:0043900	regulation of multi-organism process	7/84	391/23210	0.000542808	0.0068205	0.00445612	7
BP	GO:0045766	positive regulation of angiogenesis	5/84	185/23210	0.000565494	0.00703829	0.00459841	5
BP	GO:1905245	regulation of aspartic-type peptidase activity	2/84	10/23210	0.000571548	0.00703829	0.00459841	2
BP	GO:0030098	lymphocyte differentiation	7/84	395/23210	0.000576506	0.00703829	0.00459841	7
BP	GO:0007052	mitotic spindle organization	4/84	105/23210	0.000577931	0.00703829	0.00459841	4
BP	GO:0050764	regulation of phagocytosis	4/84	105/23210	0.000577931	0.00703829	0.00459841	4
BP	GO:0001774	microglial cell activation	3/84	45/23210	0.00058145	0.00703829	0.00459841	3
BP	GO:0002269	leukocyte activation involved in inflammatory response	3/84	45/23210	0.00058145	0.00703829	0.00459841	3
BP	GO:0006979	response to oxidative stress	7/84	400/23210	0.00062095	0.00747727	0.00488522	7
BP	GO:0030316	osteoclast differentiation	4/84	108/23210	0.000642616	0.00769808	0.00502947	4
BP	GO:0050704	regulation of interleukin-1 secretion	3/84	47/23210	0.000660974	0.00787718	0.00514649	3
BP	GO:0002285	lymphocyte activation involved in immune response	5/84	193/23210	0.000684801	0.0080229	0.00524169	5
BP	GO:0030100	regulation of endocytosis	6/84	293/23210	0.000685216	0.0080229	0.00524169	6
BP	GO:0051402	neuron apoptotic process	6/84	293/23210	0.000685216	0.0080229	0.00524169	6
BP	GO:0035739	CD4-positive, alpha-beta T cell proliferation	2/84	11/23210	0.000696916	0.0080229	0.00524169	2
BP	GO:0042762	regulation of sulfur metabolic process	2/84	11/23210	0.000696916	0.0080229	0.00524169	2
BP	GO:2000561	regulation of CD4-positive, alpha-beta T cell proliferation	2/84	11/23210	0.000696916	0.0080229	0.00524169	2
BP	GO:1902105	regulation of leukocyte differentiation	6/84	294/23210	0.000697492	0.0080229	0.00524169	6
BP	GO:0051955	regulation of amino acid transport	3/84	49/23210	0.000747118	0.00855117	0.00558684	3
BP	GO:0031663	lipopolysaccharide-mediated signaling pathway	3/84	50/23210	0.00079274	0.00898438	0.00586987	3
BP	GO:0046189	phenol-containing compound biosynthetic process	3/84	50/23210	0.00079274	0.00898438	0.00586987	3
BP	GO:0019730	antimicrobial humoral response	4/84	115/23210	0.000813257	0.00917195	0.00599242	4
BP	GO:0045086	positive regulation of interleukin-2 biosynthetic process	2/84	12/23210	0.000834334	0.00936398	0.00611788	2
BP	GO:0070372	regulation of ERK1 and ERK2 cascade	6/84	306/23210	0.000858528	0.00955188	0.00624065	6
BP	GO:1903039	positive regulation of leukocyte cell-cell adhesion	5/84	203/23210	0.000859339	0.00955188	0.00624065	5
BP	GO:0045765	regulation of angiogenesis	6/84	307/23210	0.000873141	0.00962555	0.00628877	6
BP	GO:0051224	negative regulation of protein transport	5/84	204/23210	0.000878456	0.00962555	0.00628877	5
BP	GO:1904018	positive regulation of vasculature development	5/84	204/23210	0.000878456	0.00962555	0.00628877	5
BP	GO:0002819	regulation of adaptive immune response	5/84	205/23210	0.000897889	0.00979207	0.00639757	5
BP	GO:0071900	regulation of protein serine/threonine kinase activity	7/84	427/23210	0.000910317	0.009881	0.00645567	7
BP	GO:0042742	defense response to bacterium	7/84	428/23210	0.000922783	0.00993571	0.00649141	7
BP	GO:0050868	negative regulation of T cell activation	4/84	119/23210	0.000923952	0.00993571	0.00649141	4
CC	GO:0031838	haptoglobin-hemoglobin complex	5/85	14/23436	1.08686e-09	2.57585e-07	1.92202e-07	5
CC	GO:0005833	hemoglobin complex	4/85	13/23436	1.12371e-07	1.33159e-05	9.93593e-06	4
CC	GO:0030496	midbody	7/85	139/23436	7.44521e-07	5.88172e-05	4.38876e-05	7
CC	GO:0005876	spindle microtubule	4/85	54/23436	4.43798e-05	0.0026295	0.00196205	4
CC	GO:0005819	spindle	7/85	273/23436	6.13079e-05	0.00290599	0.00216836	7
CC	GO:0000793	condensed chromosome	6/85	209/23436	0.000113959	0.00428165	0.00319484	6
CC	GO:0002102	podosome	3/85	27/23436	0.000126462	0.00428165	0.00319484	3
CC	GO:0000777	condensed chromosome kinetochore	3/85	35/23436	0.000277109	0.00820934	0.00612556	3
CC	GO:0005791	rough endoplasmic reticulum	4/85	93/23436	0.000368012	0.00969097	0.0072311	4
MF	GO:0043177	organic acid binding	11/84	223/22710	6.33451e-10	1.3233e-07	9.41476e-08	11
MF	GO:0016209	antioxidant activity	8/84	86/22710	1.04608e-09	1.3233e-07	9.41476e-08	8
MF	GO:0050542	icosanoid binding	4/84	10/22710	3.59557e-08	2.2742e-06	1.61801e-06	4
MF	GO:0050543	icosatetraenoic acid binding	4/84	10/22710	3.59557e-08	2.2742e-06	1.61801e-06	4
MF	GO:0031720	haptoglobin binding	4/84	13/22710	1.21389e-07	6.14229e-06	4.37001e-06	4
MF	GO:0036041	long-chain fatty acid binding	4/84	19/22710	6.47007e-07	2.72821e-05	1.94102e-05	4
MF	GO:0031406	carboxylic acid binding	8/84	208/22710	1.03918e-06	3.75588e-05	2.67217e-05	8
MF	GO:0004601	peroxidase activity	5/84	54/22710	1.68329e-06	5.32342e-05	3.78741e-05	5
MF	GO:0016684	oxidoreductase activity, acting on peroxide as acceptor	5/84	58/22710	2.4108e-06	6.1904e-05	4.40424e-05	5
MF	GO:0019825	oxygen binding	4/84	26/22710	2.4468e-06	6.1904e-05	4.40424e-05	4
MF	GO:1901567	fatty acid derivative binding	4/84	35/22710	8.35502e-06	0.000192166	0.000136719	4
MF	GO:0030492	hemoglobin binding	3/84	13/22710	1.3593e-05	0.000286586	0.000203895	3
MF	GO:0005504	fatty acid binding	4/84	45/22710	2.31152e-05	0.000449857	0.000320056	4
MF	GO:0004896	cytokine receptor activity	5/84	97/22710	3.02886e-05	0.000547358	0.000389425	5
MF	GO:0019955	cytokine binding	5/84	129/22710	0.000117935	0.00198244	0.00141043	5
MF	GO:0033293	monocarboxylic acid binding	4/84	69/22710	0.000125372	0.00198244	0.00141043	4
MF	GO:0008017	microtubule binding	6/84	239/22710	0.000261483	0.00389148	0.00276864	6

## Sheet: Cluster 8 (Neutrophils 2)
ONTOLOGY	ID	Description	GeneRatio	BgRatio	pvalue	p.adjust	qvalue	Count
BP	GO:0046597	negative regulation of viral entry into host cell	2021-03-14	22/23210	2.67221e-07	5.50722e-05	3.20295e-05	3
BP	GO:0035455	response to interferon-alpha	2021-03-14	24/23210	3.50954e-07	5.50722e-05	3.20295e-05	3
BP	GO:0009615	response to virus	2021-05-14	270/23210	3.77207e-07	5.50722e-05	3.20295e-05	5
BP	GO:0051701	interaction with host	2021-04-14	117/23210	5.90406e-07	6.46495e-05	3.75996e-05	4
BP	GO:0046596	regulation of viral entry into host cell	2021-03-14	33/23210	9.43028e-07	8.10816e-05	4.71563e-05	3
BP	GO:0034341	response to interferon-gamma	2021-04-14	137/23210	1.11071e-06	8.10816e-05	4.71563e-05	4
BP	GO:0060337	type I interferon signaling pathway	2021-03-14	39/23210	1.57624e-06	8.62991e-05	5.01908e-05	3
BP	GO:0071357	cellular response to type I interferon	2021-03-14	39/23210	1.57624e-06	8.62991e-05	5.01908e-05	3
BP	GO:0034340	response to type I interferon	2021-03-14	44/23210	2.28018e-06	0.000110969	6.45386e-05	3
BP	GO:0044419	interspecies interaction between organisms	2021-05-14	408/23210	2.8774e-06	0.00012603	7.32979e-05	5
BP	GO:0046718	viral entry into host cell	2021-03-14	54/23210	4.25528e-06	0.000128626	7.48078e-05	3
BP	GO:0035456	response to interferon-beta	2021-03-14	56/23210	4.75215e-06	0.000128626	7.48078e-05	3
BP	GO:0043903	regulation of symbiosis, encompassing mutualism through parasitism	2021-04-14	198/23210	4.81014e-06	0.000128626	7.48078e-05	4
BP	GO:0045071	negative regulation of viral genome replication	2021-03-14	57/23210	5.01437e-06	0.000128626	7.48078e-05	3
BP	GO:0030260	entry into host cell	2021-03-14	58/23210	5.286e-06	0.000128626	7.48078e-05	3
BP	GO:0044409	entry into host	2021-03-14	58/23210	5.286e-06	0.000128626	7.48078e-05	3
BP	GO:0051806	entry into cell of other organism involved in symbiotic interaction	2021-03-14	58/23210	5.286e-06	0.000128626	7.48078e-05	3
BP	GO:0051828	entry into other organism involved in symbiotic interaction	2021-03-14	58/23210	5.286e-06	0.000128626	7.48078e-05	3
BP	GO:1903901	negative regulation of viral life cycle	2021-03-14	82/23210	1.50424e-05	0.000346767	0.000201676	3
BP	GO:0045069	regulation of viral genome replication	2021-03-14	94/23210	2.26711e-05	0.000496496	0.000288758	3
BP	GO:0048525	negative regulation of viral process	2021-03-14	97/23210	2.49101e-05	0.000519554	0.000302168	3
BP	GO:0018119	peptidyl-cysteine S-nitrosylation	2021-02-14	14/23210	3.06185e-05	0.000609587	0.000354531	2
BP	GO:0017014	protein nitrosylation	2021-02-14	15/23210	3.53169e-05	0.000672557	0.000391153	2
BP	GO:0019079	viral genome replication	2021-03-14	111/23210	3.72896e-05	0.000680535	0.000395793	3
BP	GO:0044403	symbiont process	2021-04-14	343/23210	4.17304e-05	0.000731116	0.000425211	4
BP	GO:0043900	regulation of multi-organism process	2021-04-14	391/23210	6.9451e-05	0.00116998	0.000680451	4
BP	GO:1903900	regulation of viral life cycle	2021-03-14	145/23210	8.26523e-05	0.0013408	0.0007798	3
BP	GO:0043901	negative regulation of multi-organism process	2021-03-14	165/23210	0.00012123	0.00189639	0.00110292	3
BP	GO:0050792	regulation of viral process	2021-03-14	183/23210	0.000164631	0.0024865	0.00144612	3
BP	GO:0019058	viral life cycle	2021-03-14	199/23210	0.000210775	0.00307732	0.00178974	3
BP	GO:0070207	protein homotrimerization	2021-02-14	40/23210	0.000260103	0.00367501	0.00213735	2
BP	GO:0051607	defense response to virus	2021-03-14	227/23210	0.000310327	0.00424759	0.00247036	3
BP	GO:0018198	peptidyl-cysteine modification	2021-02-14	46/23210	0.000344424	0.00457145	0.00265871	2
BP	GO:0016032	viral process	2021-03-14	283/23210	0.000590982	0.00761324	0.00442779	3
BP	GO:0070206	protein trimerization	2021-02-14	62/23210	0.000625821	0.00783171	0.00455485	2
BP	GO:2000378	negative regulation of reactive oxygen species metabolic process	2021-02-14	67/23210	0.000730465	0.00888733	0.00516879	2
CC	GO:0031838	haptoglobin-hemoglobin complex	2021-02-15	14/23436	3.46405e-05	0.000692811	0.000546956	2
MF	GO:0016209	antioxidant activity	2021-03-14	86/22710	1.85182e-05	0.00069921	0.000259769	3
MF	GO:0030492	hemoglobin binding	2021-02-14	13/22710	2.742e-05	0.00069921	0.000259769	2

## Sheet: Cluster 9 (Clara cells)
ONTOLOGY	ID	Description	GeneRatio	BgRatio	pvalue	p.adjust	qvalue	Count
BP	GO:0046596	regulation of viral entry into host cell	2021-03-15	33/23210	1.17764e-06	0.000257235	0.000111087	3
BP	GO:0050727	regulation of inflammatory response	2021-05-15	354/23210	2.12505e-06	0.000257235	0.000111087	5
BP	GO:0031349	positive regulation of defense response	2021-05-15	370/23210	2.63862e-06	0.000257235	0.000111087	5
BP	GO:0046718	viral entry into host cell	2021-03-15	54/23210	5.31033e-06	0.000257235	0.000111087	3
BP	GO:0035456	response to interferon-beta	2021-03-15	56/23210	5.93002e-06	0.000257235	0.000111087	3
BP	GO:0030260	entry into host cell	2021-03-15	58/23210	6.59577e-06	0.000257235	0.000111087	3
BP	GO:0044409	entry into host	2021-03-15	58/23210	6.59577e-06	0.000257235	0.000111087	3
BP	GO:0051806	entry into cell of other organism involved in symbiotic interaction	2021-03-15	58/23210	6.59577e-06	0.000257235	0.000111087	3
BP	GO:0051828	entry into other organism involved in symbiotic interaction	2021-03-15	58/23210	6.59577e-06	0.000257235	0.000111087	3
BP	GO:0001818	negative regulation of cytokine production	2021-04-15	259/23210	1.87727e-05	0.000658921	0.000284554	4
BP	GO:0009615	response to virus	2021-04-15	270/23210	2.20991e-05	0.000705162	0.000304524	4
BP	GO:0018119	peptidyl-cysteine S-nitrosylation	2021-02-15	14/23210	3.53169e-05	0.000953201	0.000411639	2
BP	GO:0070486	leukocyte aggregation	2021-02-15	14/23210	3.53169e-05	0.000953201	0.000411639	2
BP	GO:0032103	positive regulation of response to external stimulus	2021-04-15	312/23210	3.88947e-05	0.000953201	0.000411639	4
BP	GO:0017014	protein nitrosylation	2021-02-15	15/23210	4.07351e-05	0.000953201	0.000411639	2
BP	GO:0051701	interaction with host	2021-03-15	117/23210	5.43464e-05	0.00119222	0.00051486	3
BP	GO:0002523	leukocyte migration involved in inflammatory response	2021-02-15	20/23210	7.35736e-05	0.00151908	0.000656012	2
BP	GO:0034341	response to interferon-gamma	2021-03-15	137/23210	8.69059e-05	0.00161088	0.000695655	3
BP	GO:0046597	negative regulation of viral entry into host cell	2021-02-15	22/23210	8.93832e-05	0.00161088	0.000695655	2
BP	GO:0043900	regulation of multi-organism process	2021-04-15	391/23210	9.34491e-05	0.00161088	0.000695655	4
BP	GO:0050729	positive regulation of inflammatory response	2021-03-15	142/23210	9.66603e-05	0.00161088	0.000695655	3
BP	GO:1903900	regulation of viral life cycle	2021-03-15	145/23210	0.000102843	0.00161088	0.000695655	3
BP	GO:0035455	response to interferon-alpha	2021-02-15	24/23210	0.000106716	0.00161088	0.000695655	2
BP	GO:0044419	interspecies interaction between organisms	2021-04-15	408/23210	0.000110145	0.00161088	0.000695655	4
BP	GO:0043901	negative regulation of multi-organism process	2021-03-15	165/23210	0.000150747	0.00211649	0.000914003	3
BP	GO:0050792	regulation of viral process	2021-03-15	183/23210	0.000204596	0.00276205	0.00119279	3
BP	GO:0034122	negative regulation of toll-like receptor signaling pathway	2021-02-15	35/23210	0.000229115	0.00297849	0.00128626	2
BP	GO:0043903	regulation of symbiosis, encompassing mutualism through parasitism	2021-03-15	198/23210	0.000257961	0.00303039	0.00130867	3
BP	GO:0019058	viral life cycle	2021-03-15	199/23210	0.000261807	0.00303039	0.00130867	3
BP	GO:2000377	regulation of reactive oxygen species metabolic process	2021-03-15	200/23210	0.000265691	0.00303039	0.00130867	3
BP	GO:0014002	astrocyte development	2021-02-15	38/23210	0.000270399	0.00303039	0.00130867	2
BP	GO:0060337	type I interferon signaling pathway	2021-02-15	39/23210	0.000284909	0.00303039	0.00130867	2
BP	GO:0071357	cellular response to type I interferon	2021-02-15	39/23210	0.000284909	0.00303039	0.00130867	2
BP	GO:0070207	protein homotrimerization	2021-02-15	40/23210	0.000299792	0.00309491	0.00133653	2
BP	GO:0034340	response to type I interferon	2021-02-15	44/23210	0.000363051	0.00364089	0.00157231	2
BP	GO:0051607	defense response to virus	2021-03-15	227/23210	0.000385114	0.00375486	0.00162153	3
BP	GO:0018198	peptidyl-cysteine modification	2021-02-15	46/23210	0.000396911	0.00376529	0.00162604	2
BP	GO:0045444	fat cell differentiation	2021-03-15	238/23210	0.000442235	0.00408486	0.00176404	3
BP	GO:0045071	negative regulation of viral genome replication	2021-02-15	57/23210	0.00060954	0.00548586	0.00236906	2
BP	GO:0070206	protein trimerization	2021-02-15	62/23210	0.00072086	0.00621953	0.00268589	2
BP	GO:0016032	viral process	2021-03-15	283/23210	0.000732085	0.00621953	0.00268589	3
BP	GO:0034121	regulation of toll-like receptor signaling pathway	2021-02-15	63/23210	0.000744217	0.00621953	0.00268589	2
BP	GO:0072593	reactive oxygen species metabolic process	2021-03-15	288/23210	0.000770222	0.00628716	0.0027151	3
BP	GO:2001244	positive regulation of intrinsic apoptotic signaling pathway	2021-02-15	68/23210	0.000866444	0.00691186	0.00298488	2
BP	GO:0006919	activation of cysteine-type endopeptidase activity involved in apoptotic process	2021-02-15	74/23210	0.00102504	0.00799528	0.00345275	2
BP	GO:0071347	cellular response to interleukin-1	2021-02-15	77/23210	0.00110918	0.00846354	0.00365497	2
BP	GO:0002793	positive regulation of peptide secretion	2021-03-15	331/23210	0.00115147	0.00859927	0.00371358	3
BP	GO:0019221	cytokine-mediated signaling pathway	2021-03-15	341/23210	0.00125446	0.00895569	0.00386751	3
BP	GO:1903901	negative regulation of viral life cycle	2021-02-15	82/23210	0.00125657	0.00895569	0.00386751	2
BP	GO:0044403	symbiont process	2021-03-15	343/23210	0.00127574	0.00895569	0.00386751	3
BP	GO:0048708	astrocyte differentiation	2021-02-15	85/23210	0.00134928	0.00928619	0.00401023	2
BP	GO:0055072	iron ion homeostasis	2021-02-15	86/23210	0.00138089	0.00932098	0.00402525	2
MF	GO:0050542	icosanoid binding	2021-02-15	10/22710	1.8268e-05	0.00040013	0.000194395	2
MF	GO:0050543	icosatetraenoic acid binding	2021-02-15	10/22710	1.8268e-05	0.00040013	0.000194395	2
MF	GO:0016209	antioxidant activity	2021-03-15	86/22710	2.30844e-05	0.00040013	0.000194395	3
MF	GO:0035325	Toll-like receptor binding	2021-02-15	14/22710	3.68856e-05	0.000479512	0.000232961	2
MF	GO:0036041	long-chain fatty acid binding	2021-02-15	19/22710	6.91803e-05	0.000719475	0.000349542	2
MF	GO:1901567	fatty acid derivative binding	2021-02-15	35/22710	0.00023925	0.0020735	0.00100737	2
MF	GO:0005504	fatty acid binding	2021-02-15	45/22710	0.000396564	0.0029459	0.00143121	2
MF	GO:0033293	monocarboxylic acid binding	2021-02-15	69/22710	0.000931173	0.00605262	0.00294054	2

[truncated: 3 more sheets: Cluster 10 (AT2), Cluster 11 (AT1), Cluster 12 (Plasmocytes)]
