# Supplementary material for: Single-cell transcriptomics reveals immune dysregulation mediated by IL-17A in initiation of chronic lung injuries upon real-ambient particulate matter exposure
Source: Part Fibre Toxicol. 2022 Jun 23;19:42. doi: 10.1186/s12989-022-00483-w (PMC9219231; doi:10.1186/s12989-022-00483-w)
Supplement: Supplementary file 4 — Additional file 4. Pathway enrichment analysis performed based on the generated DEGs of cell cluster or cell type utilizing Kyoto encyclopedia of genes and genomes pathway (KEGG) (Tables 1–13). [file 12989_2022_483_MOESM4_ESM.xlsx]

## Sheet: Cluster 0 (AM1)
ID	Description	GeneRatio	BgRatio	pvalue	p.adjust	qvalue	Count
mmu05143	African trypanosomiasis	2021-05-16	39/8885	5.27e-09	2.63e-07	2.16e-07	5
mmu05144	Malaria	2021-05-16	57/8885	3.76e-08	9.4e-07	7.72e-07	5
mmu04657	IL-17 signaling pathway	2021-04-16	91/8885	1.71e-05	0.000284309	0.000233433	4
mmu04061	Viral protein interaction with cytokine and cytokine receptor	2021-03-16	95/8885	0.000599489	0.00749362	0.00615265	3
mmu04060	Cytokine-cytokine receptor interaction	2021-04-16	293/8885	0.0015403	0.015403	0.0126467	4
mmu04062	Chemokine signaling pathway	2021-03-16	192/8885	0.00452037	0.0376698	0.0309289	3
mmu04623	Cytosolic DNA-sensing pathway	2021-02-16	63/8885	0.00556978	0.0397842	0.0326649	2
mmu05163	Human cytomegalovirus infection	2021-03-16	256/8885	0.010025	0.0626564	0.0514442	3
mmu04620	Toll-like receptor signaling pathway	2021-02-16	100/8885	0.0135805	0.0745077	0.0611748	2
mmu04064	NF-kappa B signaling pathway	2021-02-16	105/8885	0.0149015	0.0745077	0.0611748	2
mmu00340	Histidine metabolism	2021-01-16	26/8885	0.0458447	0.208385	0.171095	1

## Sheet: Cluster 1 (Neutrohphils)
ID	Description	GeneRatio	BgRatio	pvalue	p.adjust	qvalue	Count
mmu05143	African trypanosomiasis	2021-05-16	39/8885	5.27e-09	2.63e-07	2.16e-07	5
mmu05144	Malaria	2021-05-16	57/8885	3.76e-08	9.4e-07	7.72e-07	5
mmu04657	IL-17 signaling pathway	2021-04-16	91/8885	1.71e-05	0.000284309	0.000233433	4
mmu04061	Viral protein interaction with cytokine and cytokine receptor	2021-03-16	95/8885	0.000599489	0.00749362	0.00615265	3
mmu04060	Cytokine-cytokine receptor interaction	2021-04-16	293/8885	0.0015403	0.015403	0.0126467	4
mmu04062	Chemokine signaling pathway	2021-03-16	192/8885	0.00452037	0.0376698	0.0309289	3
mmu04623	Cytosolic DNA-sensing pathway	2021-02-16	63/8885	0.00556978	0.0397842	0.0326649	2

## Sheet: Cluster 2 (B cells)
ID	Description	GeneRatio	BgRatio	pvalue	p.adjust	qvalue	Count
mmu05143	African trypanosomiasis	2021-03-09	39/8885	6.45019e-06	0.000161255	0.000149373	3
mmu05144	Malaria	2021-03-09	57/8885	2.04634e-05	0.000255792	0.000236944	3
mmu04657	IL-17 signaling pathway	2021-02-09	91/8885	0.00356445	0.0297038	0.0275151	2

## Sheet: Cluster 3 (T cells)
ID	Description	GeneRatio	BgRatio	pvalue	p.adjust	qvalue	Count
mmu05143	African trypanosomiasis	2021-05-13	39/8885	1.57e-09	7.37e-08	6.6e-08	5
mmu05144	Malaria	2021-05-13	57/8885	1.12e-08	2.64e-07	2.37e-07	5
mmu04657	IL-17 signaling pathway	2021-03-13	91/8885	0.000275983	0.00432374	0.00387345	3

## Sheet: Cluster 4 (Monocytes)
ID	Description	GeneRatio	BgRatio	pvalue	p.adjust	qvalue	Count
mmu05144	Malaria	7/36	57/8885	2.21e-09	2e-07	1.37e-07	7
mmu05134	Legionellosis	7/36	61/8885	3.61e-09	2e-07	1.37e-07	7
mmu05143	African trypanosomiasis	6/36	39/8885	8.47e-09	3.13e-07	2.14e-07	6
mmu04657	IL-17 signaling pathway	7/36	91/8885	6.14e-08	1.7e-06	1.16e-06	7
mmu05133	Pertussis	6/36	77/8885	5.51e-07	1.22e-05	8.35e-06	6
mmu05146	Amoebiasis	6/36	107/8885	3.85e-06	7.12e-05	4.86e-05	6
mmu05152	Tuberculosis	6/36	180/8885	7.47e-05	0.00111453	0.000760986	6
mmu04625	C-type lectin receptor signaling pathway	5/36	112/8885	8.03e-05	0.00111453	0.000760986	5
mmu05140	Leishmaniasis	4/36	70/8885	0.000172061	0.00212208	0.00144893	4
mmu04610	Complement and coagulation cascades	4/36	93/8885	0.000512791	0.0051422	0.00351104	4
mmu04061	Viral protein interaction with cytokine and cytokine receptor	4/36	95/8885	0.000555914	0.0051422	0.00351104	4
mmu04640	Hematopoietic cell lineage	4/36	95/8885	0.000555914	0.0051422	0.00351104	4
mmu04064	NF-kappa B signaling pathway	4/36	105/8885	0.000811049	0.00692511	0.00472838	4
mmu04060	Cytokine-cytokine receptor interaction	6/36	293/8885	0.00103262	0.00790016	0.00539414	6
mmu04668	TNF signaling pathway	4/36	113/8885	0.00106759	0.00790016	0.00539414	4
mmu05202	Transcriptional misregulation in cancer	5/36	223/8885	0.0019028	0.0113954	0.00778065	5
mmu05321	Inflammatory bowel disease	3/36	62/8885	0.00196089	0.0113954	0.00778065	3
mmu05167	Kaposi sarcoma-associated herpesvirus infection	5/36	225/8885	0.0019789	0.0113954	0.00778065	5
mmu05135	Yersinia infection	4/36	134/8885	0.00200434	0.0113954	0.00778065	4
mmu04623	Cytosolic DNA-sensing pathway	3/36	63/8885	0.00205323	0.0113954	0.00778065	3
mmu05323	Rheumatoid arthritis	3/36	87/8885	0.00512792	0.0271047	0.0185068	3
mmu04145	Phagosome	4/36	182/8885	0.00601453	0.030346	0.0207199	4
mmu01523	Antifolate resistance	2/36	30/8885	0.00646584	0.0312047	0.0213062	2
mmu04620	Toll-like receptor signaling pathway	3/36	100/8885	0.00754675	0.0344381	0.0235139	3
mmu04933	AGE-RAGE signaling pathway in diabetic complications	3/36	101/8885	0.00775632	0.0344381	0.0235139	3
mmu05142	Chagas disease	3/36	103/8885	0.00818577	0.0345567	0.0235949	3
mmu04659	Th17 cell differentiation	3/36	104/8885	0.00840567	0.0345567	0.0235949	3
mmu04621	NOD-like receptor signaling pathway	4/36	211/8885	0.010045	0.0398211	0.0271894	4
mmu05171	Coronavirus disease - COVID-19	4/36	247/8885	0.0170885	0.0654075	0.0446595	4
mmu05132	Salmonella infection	4/36	253/8885	0.0185014	0.0684552	0.0467404	4
mmu05332	Graft-versus-host disease	2/36	63/8885	0.0267061	0.0956252	0.0652917	2
mmu05164	Influenza A	3/36	173/8885	0.0323808	0.104209	0.071153	3
mmu05221	Acute myeloid leukemia	2/36	70/8885	0.0324474	0.104209	0.071153	2
mmu04217	Necroptosis	3/36	174/8885	0.0328588	0.104209	0.071153	3
mmu04514	Cell adhesion molecules	3/36	174/8885	0.0328588	0.104209	0.071153	3
mmu04062	Chemokine signaling pathway	3/36	192/8885	0.0420966	0.127041	0.0867418	3
mmu04662	B cell receptor signaling pathway	2/36	81/8885	0.0423469	0.127041	0.0867418	2
mmu04512	ECM-receptor interaction	2/36	88/8885	0.049163	0.140895	0.0962015	2
mmu05205	Proteoglycans in cancer	3/36	205/8885	0.0495037	0.140895	0.0962015	3

## Sheet: Cluster 5 (AM2)
ID	Description	GeneRatio	BgRatio	pvalue	p.adjust	qvalue	Count
mmu05143	African trypanosomiasis	2021-05-12	39/8885	9.67457e-10	4.54705e-08	4.37902e-08	5
mmu05144	Malaria	2021-05-12	57/8885	6.95269e-09	1.63388e-07	1.5735e-07	5
mmu04657	IL-17 signaling pathway	2021-03-12	91/8885	0.000213878	0.00335076	0.00322693	3

## Sheet: Cluster 6 (NK cells)
ID	Description	GeneRatio	BgRatio	pvalue	p.adjust	qvalue	Count
mmu05143	African trypanosomiasis	2021-05-08	39/8885	6.93e-11	2.84e-09	2.7e-09	5
mmu05144	Malaria	2021-05-08	57/8885	5.01e-10	1.03e-08	9.76e-09	5
mmu04657	IL-17 signaling pathway	2021-03-08	91/8885	5.61e-05	0.000766507	0.000728133	3
mmu01523	Antifolate resistance	2021-01-08	30/8885	0.0267051	0.181454	0.17237	1

## Sheet: Cluster 7 (Fibroblasts)
ID	Description	GeneRatio	BgRatio	pvalue	p.adjust	qvalue	Count
mmu04657	IL-17 signaling pathway	9/51	91/8885	1.77e-09	2.13e-07	1.85e-07	9
mmu05144	Malaria	6/51	57/8885	7.67e-07	4.6e-05	4e-05	6
mmu05143	African trypanosomiasis	5/51	39/8885	2.53e-06	0.000101327	8.8e-05	5
mmu04640	Hematopoietic cell lineage	5/51	95/8885	0.000200173	0.0060052	0.00521504	5
mmu04668	TNF signaling pathway	5/51	113/8885	0.000448724	0.0107694	0.00935236	5
mmu04380	Osteoclast differentiation	5/51	128/8885	0.000792853	0.0158571	0.0137706	5
mmu04060	Cytokine-cytokine receptor interaction	7/51	293/8885	0.00131559	0.0214598	0.0186362	7
mmu05418	Fluid shear stress and atherosclerosis	5/51	146/8885	0.00143065	0.0214598	0.0186362	5
mmu04061	Viral protein interaction with cytokine and cytokine receptor	4/51	95/8885	0.00208717	0.027829	0.0241673	4
mmu05146	Amoebiasis	4/51	107/8885	0.00321692	0.038603	0.0335237	4
mmu04210	Apoptosis	4/51	136/8885	0.00752543	0.0820956	0.0712935	4
mmu05166	Human T-cell leukemia virus 1 infection	5/51	247/8885	0.0132263	0.124294	0.107939	5
mmu05323	Rheumatoid arthritis	3/51	87/8885	0.0134651	0.124294	0.107939	3
mmu04216	Ferroptosis	2/51	40/8885	0.021928	0.17732	0.153988	2
mmu04064	NF-kappa B signaling pathway	3/51	105/8885	0.022165	0.17732	0.153988	3
mmu04062	Chemokine signaling pathway	4/51	192/8885	0.0239752	0.179814	0.156154	4
mmu04625	C-type lectin receptor signaling pathway	3/51	112/8885	0.0262092	0.185006	0.160663	3
mmu04621	NOD-like receptor signaling pathway	4/51	211/8885	0.0324084	0.210399	0.182715	4
mmu04110	Cell cycle	3/51	123/8885	0.0333131	0.210399	0.182715	3
mmu05135	Yersinia infection	3/51	134/8885	0.0413226	0.247936	0.215313	3
mmu05134	Legionellosis	2/51	61/8885	0.0476852	0.272487	0.236634	2

## Sheet: Cluster 8 (Neutrophils 2)
ID	Description	GeneRatio	BgRatio	pvalue	p.adjust	qvalue	geneID	Count
mmu04657	IL-17 signaling pathway	2021-02-07	91/8885	0.0021072	0.0316081	0.0243992	16819/20202	2
mmu05143	African trypanosomiasis	2021-01-07	39/8885	0.0303344	0.133107	0.10275	100503605	1
mmu04979	Cholesterol metabolism	2021-01-07	49/8885	0.0379841	0.133107	0.10275	12257	1
mmu05144	Malaria	2021-01-07	57/8885	0.0440666	0.133107	0.10275	100503605	1

## Sheet: Cluster 9 (Clara cells)
ID	Description	GeneRatio	BgRatio	pvalue	p.adjust	qvalue	Count
mmu04657	IL-17 signaling pathway	2021-03-07	91/8885	3.53157e-05	0.000388472	0.000297395	3
mmu05143	African trypanosomiasis	2021-01-07	39/8885	0.0303344	0.127821	0.0978534	1
mmu05144	Malaria	2021-01-07	57/8885	0.0440666	0.127821	0.0978534	1

[truncated: 3 more sheets: Cluster 10 (AT2), Cluster 11 (AT1), Cluster 12 (Plasmocytes)]
