# Supplementary material for: Single-cell transcriptomics reveals immune dysregulation mediated by IL-17A in initiation of chronic lung injuries upon real-ambient particulate matter exposure
Source: Part Fibre Toxicol. 2022 Jun 23;19:42. doi: 10.1186/s12989-022-00483-w (PMC9219231; doi:10.1186/s12989-022-00483-w)
Supplement: Supplementary file 5 — Additional file 5. The significantly shifted ligand-receptor pairs between control and exposure groups. The ligand-receptor pairs identified were divided into 4 categories, including “growth factor”, “cytokine”, “checkpoint” and “other” (Table 1). [file 12989_2022_483_MOESM5_ESM.xlsx]

## Sheet: LRpairs_DEG_all
	ligand	receptor	cell_from_logFC	cell_from_q.value	cell_from	cell_to_logFC	cell_to_q.value	cell_to	comm_type
10413	Cd86	Ctla4	1.07428	5.99391e-15	Neutrophils	0.655019	0.000134849	T cells	checkpoint
10013	Cd80	Ctla4	0.575518	0.0249967	T cells	0.655019	0.000134849	T cells	checkpoint
10113	Cd80	Ctla4	0.428616	9.97107e-05	Monocytes	0.655019	0.000134849	T cells	checkpoint
30102	Tnfsf14	Ltbr	1.01315	3.9438e-07	Alveolar macrophages	0.232165	0.00195037	Monocytes	checkpoint
38102	Tnfsf14	Ltbr	0.796541	0.0029735	T cells	0.232165	0.00195037	Monocytes	checkpoint
9713	Cd80	Ctla4	0.264807	2.08211e-08	Alveolar macrophages	0.655019	0.000134849	T cells	checkpoint
70102	Cd274	Pdcd1	0.113251	0.00469746	Alveolar macrophages	0.913154	0.00940405	T cells	checkpoint
34102	Tnfsf14	Ltbr	0.393784	6.25062e-08	Neutrophils	0.232165	0.00195037	Monocytes	checkpoint
10213	Cd86	Ctla4	-0.164248	0.0253096	Alveolar macrophages	0.655019	0.000134849	T cells	checkpoint
65102	Tnfsf9	Traf2	0.388361	0.0111649	Monocytes	-0.306614	1.26834e-07	Alveolar macrophages	checkpoint
54102	Tnfsf9	Traf2	0.400168	0.029919	Alveolar macrophages	-0.306614	1.26834e-07	Alveolar macrophages	checkpoint
32102	Tnfsf14	Ltbr	0.393784	6.25062e-08	Neutrophils	-0.777652	0.000116646	Fibroblasts	checkpoint
9913	Cd80	Ctla4	-0.503685	4.74901e-29	Neutrophils	0.655019	0.000134849	T cells	checkpoint
59102	Tnfsf9	Traf2	1.15647	0.0422151	Neutrophils	-0.306614	1.26834e-07	Alveolar macrophages	checkpoint
43102	Tnfsf14	Tnfrsf14	0.393784	6.25062e-08	Neutrophils	-1.11432	0.00101922	Neutrophils	checkpoint
36102	Tnfsf14	Ltbr	0.796541	0.0029735	T cells	-0.777652	0.000116646	Fibroblasts	checkpoint
72102	Cd274	Pdcd1	-0.81854	1.09079e-29	Neutrophils	0.913154	0.00940405	T cells	checkpoint
28102	Tnfsf14	Ltbr	1.01315	3.9438e-07	Alveolar macrophages	-0.777652	0.000116646	Fibroblasts	checkpoint
45102	Tnfsf14	Tnfrsf14	0.796541	0.0029735	T cells	-1.11432	0.00101922	Neutrophils	checkpoint
76102	Pdcd1lg2	Pdcd1	-1.08416	7.78573e-05	Neutrophils	0.913154	0.00940405	T cells	checkpoint
41102	Tnfsf14	Tnfrsf14	1.01315	3.9438e-07	Alveolar macrophages	-1.11432	0.00101922	Neutrophils	checkpoint
9711	Il2	Gypa	0.330786	0.0187824	Alveolar macrophages	Inf	8.30775e-05	Alveolar macrophages	cytokine
9771	Il2	Gypa	1.24684	0.00270364	Monocytes	Inf	8.30775e-05	Alveolar macrophages	cytokine
50511	Cxcl5	Cxcr1	2.25452	0.0173527	Alveolar macrophages	3.95741	0.0196918	Fibroblasts	cytokine
10761	Ppbp	Cxcr1	1.63291	0.0223967	Neutrophils	3.95741	0.0196918	Fibroblasts	cytokine
50811	Cxcl5	Cxcr2	2.25452	0.0173527	Alveolar macrophages	2.07771	1.49649e-10	Fibroblasts	cytokine
10731	Ppbp	Cxcr1	1.14873	6.79083e-09	Alveolar macrophages	3.95741	0.0196918	Fibroblasts	cytokine
10791	Ppbp	Cxcr1	1.1473	0.0351431	Monocytes	3.95741	0.0196918	Fibroblasts	cytokine
50611	Cxcl5	Cxcr1	2.25452	0.0173527	Alveolar macrophages	1.98859	3.08528e-70	Neutrophils	cytokine
67311	Il17a	Il17rc	2.227	0.000825929	T cells	1.84673	0.0314722	T cells	cytokine
10271	Il6	F3	2.39034	2.468e-05	Neutrophils	1.65485	7.02388e-08	Monocytes	cytokine
51011	Cxcl5	Cxcr2	2.25452	0.0173527	Alveolar macrophages	1.65765	1.19551e-06	T cells	cytokine
9781	Il2	Gypa	1.24684	0.00270364	Monocytes	2.84324	0.00412878	Fibroblasts	cytokine
10871	Ppbp	Cxcr2	1.63291	0.0223967	Neutrophils	2.07771	1.49649e-10	Fibroblasts	cytokine
49611	Cxcl13	Cxcr5	2.00488	5.07466e-07	Neutrophils	1.65988	2.24835e-13	Neutrophils	cytokine
10771	Ppbp	Cxcr1	1.63291	0.0223967	Neutrophils	1.98859	3.08528e-70	Neutrophils	cytokine
50711	Cxcl5	Cxcr2	2.25452	0.0173527	Alveolar macrophages	1.4291	5.33759e-58	Alveolar macrophages	cytokine
10311	Il6	F3	1.88508	2.50351e-11	Monocytes	1.65485	7.02388e-08	Monocytes	cytokine
8411	Il1b	Il1r2	1.52846	5.32899e-17	Fibroblasts	1.78154	4.08809e-11	Fibroblasts	cytokine
10891	Ppbp	Cxcr2	1.63291	0.0223967	Neutrophils	1.65765	1.19551e-06	T cells	cytokine
55211	Il11	Il11ra1	-3.07311	0.0454646	Fibroblasts	-0.867471	3.17317e-10	Fibroblasts	cytokine
49911	Cxcl13	Cxcr5	1.56132	0.00583974	T cells	1.65988	2.24835e-13	Neutrophils	cytokine
10821	Ppbp	Cxcr2	1.14873	6.79083e-09	Alveolar macrophages	2.07771	1.49649e-10	Fibroblasts	cytokine
10921	Ppbp	Cxcr2	1.1473	0.0351431	Monocytes	2.07771	1.49649e-10	Fibroblasts	cytokine
10861	Ppbp	Cxcr2	1.63291	0.0223967	Neutrophils	1.4291	5.33759e-58	Alveolar macrophages	cytokine
10741	Ppbp	Cxcr1	1.14873	6.79083e-09	Alveolar macrophages	1.98859	3.08528e-70	Neutrophils	cytokine
10801	Ppbp	Cxcr1	1.1473	0.0351431	Monocytes	1.98859	3.08528e-70	Neutrophils	cytokine
9411	Il22	Il10rb	4.23752	0.0281755	T cells	0.53369	6.93406e-43	Neutrophils	cytokine
14511	Ccl2	Ccr3	1.39819	4.00674e-10	Fibroblasts	1.61709	0.00649236	Alveolar macrophages	cytokine
10241	Il6	F3	2.39034	2.468e-05	Neutrophils	0.905155	0.00103164	Alveolar macrophages	cytokine
25111	Ccl4	Ccr3	1.30446	0.000934793	Fibroblasts	1.61709	0.00649236	Alveolar macrophages	cytokine
8511	Il1b	Il1r2	1.13206	1.15232e-25	T cells	1.78154	4.08809e-11	Fibroblasts	cytokine
14711	Ccl2	Ccr3	1.23717	2.28126e-05	Neutrophils	1.61709	0.00649236	Alveolar macrophages	cytokine
53711	Il10	Sirpb1b	1.08411	0.0128174	Monocytes	1.81718	2.91688e-05	Fibroblasts	cytokine
8401	Il1b	Il1r2	1.52846	5.32899e-17	Fibroblasts	1.28362	2.61047e-114	Alveolar macrophages	cytokine
10841	Ppbp	Cxcr2	1.14873	6.79083e-09	Alveolar macrophages	1.65765	1.19551e-06	T cells	cytokine
10941	Ppbp	Cxcr2	1.1473	0.0351431	Monocytes	1.65765	1.19551e-06	T cells	cytokine
82510	Il1b	Il1r1	1.52846	5.32899e-17	Fibroblasts	1.22254	0.00136487	T cells	cytokine
10541	Il6	Il6st	2.39034	2.468e-05	Neutrophils	0.74502	0.0486093	Neutrophils	cytokine
8661	Il1b	Il1rap	1.52846	5.32899e-17	Fibroblasts	1.13059	0.00977177	Fibroblasts	cytokine
66101	Ccl9	Ccr3	1.05701	1.17769e-96	Alveolar macrophages	1.61709	0.00649236	Alveolar macrophages	cytokine
10281	Il6	F3	1.88508	2.50351e-11	Monocytes	0.905155	0.00103164	Alveolar macrophages	cytokine
55711	Il11	Il6st	-3.07311	0.0454646	Fibroblasts	-0.544406	1.30587e-07	Fibroblasts	cytokine
8431	Il1b	Il1r2	1.52846	5.32899e-17	Fibroblasts	1.07804	4.12939e-11	T cells	cytokine
10811	Ppbp	Cxcr2	1.14873	6.79083e-09	Alveolar macrophages	1.4291	5.33759e-58	Alveolar macrophages	cytokine
10911	Ppbp	Cxcr2	1.1473	0.0351431	Monocytes	1.4291	5.33759e-58	Alveolar macrophages	cytokine
10912	Ccl2	Ccr1	1.39819	4.00674e-10	Fibroblasts	1.17139	1.70454e-05	Fibroblasts	cytokine
54911	Il10	Gm5150	1.08411	0.0128174	Monocytes	1.42262	1.62219e-05	T cells	cytokine
51111	Cxcl5	Cxcr2	2.25452	0.0173527	Alveolar macrophages	0.682733	0.000401678	Monocytes	cytokine
23011	Ccl4	Ccr1	1.30446	0.000934793	Fibroblasts	1.17139	1.70454e-05	Fibroblasts	cytokine
67611	Il17f	Il17ra	3.7357	0.000773494	T cells	0.406377	2.09263e-43	Neutrophils	cytokine
54411	Il10	Sirpb1c	1.08411	0.0128174	Monocytes	1.39669	0.000220548	T cells	cytokine
11111	Ccl2	Ccr1	1.39819	4.00674e-10	Fibroblasts	1.07709	3.17542e-06	T cells	cytokine
53911	Il10	Sirpb1b	1.08411	0.0128174	Monocytes	1.38425	9.11191e-05	T cells	cytokine
54711	Il10	Gm5150	1.08411	0.0128174	Monocytes	1.35985	0.00666637	Fibroblasts	cytokine
8501	Il1b	Il1r2	1.13206	1.15232e-25	T cells	1.28362	2.61047e-114	Alveolar macrophages	cytokine
11411	Ccl2	Ccr1	1.23717	2.28126e-05	Neutrophils	1.17139	1.70454e-05	Fibroblasts	cytokine
23211	Ccl4	Ccr1	1.30446	0.000934793	Fibroblasts	1.07709	3.17542e-06	T cells	cytokine
10591	Il6	Il6st	1.88508	2.50351e-11	Monocytes	0.74502	0.0486093	Neutrophils	cytokine
15111	Ccl2	Ccr4	1.39819	4.00674e-10	Fibroblasts	0.990556	0.00215031	T cells	cytokine
8681	Il1b	Il1rap	1.52846	5.32899e-17	Fibroblasts	0.906105	0.000163951	T cells	cytokine
83110	Il1b	Il1r1	1.13206	1.15232e-25	T cells	1.22254	0.00136487	T cells	cytokine
45111	Cxcl12	Ackr3	-1.21925	0.000350982	Fibroblasts	-1.12626	8.71704e-10	Fibroblasts	cytokine
8671	Il1b	Il1rap	1.52846	5.32899e-17	Fibroblasts	0.890972	7.3366e-112	Neutrophils	cytokine
11611	Ccl2	Ccr1	1.23717	2.28126e-05	Neutrophils	1.07709	3.17542e-06	T cells	cytokine
50911	Cxcl5	Cxcr2	2.25452	0.0173527	Alveolar macrophages	0.570416	1.04211e-272	Neutrophils	cytokine
8761	Il1b	Il1rap	1.13206	1.15232e-25	T cells	1.13059	0.00977177	Fibroblasts	cytokine
45611	Cxcl12	Cxcr3	-1.21925	0.000350982	Fibroblasts	-1.02244	2.17897e-05	Neutrophils	cytokine
17101	Ccl9	Ccr1	1.05701	1.17769e-96	Alveolar macrophages	1.17139	1.70454e-05	Fibroblasts	cytokine
15211	Ccl2	Ccr4	1.23717	2.28126e-05	Neutrophils	0.990556	0.00215031	T cells	cytokine
8531	Il1b	Il1r2	1.13206	1.15232e-25	T cells	1.07804	4.12939e-11	T cells	cytokine
33811	Ccl5	Cxcr3	-1.11625	0.00841606	Monocytes	-1.02244	2.17897e-05	Neutrophils	cytokine
19101	Ccl9	Ccr1	1.05701	1.17769e-96	Alveolar macrophages	1.07709	3.17542e-06	T cells	cytokine
49011	Cxcl13	Cxcr5	0.674343	1.19731e-10	Alveolar macrophages	1.65988	2.24835e-13	Neutrophils	cytokine
10901	Ppbp	Cxcr2	1.63291	0.0223967	Neutrophils	0.682733	0.000401678	Monocytes	cytokine
13511	Ccl2	Ccr2	1.39819	4.00674e-10	Fibroblasts	0.793258	1.11571e-13	Monocytes	cytokine
24911	Ccl4	Ccr3	0.665229	2.5931e-05	Alveolar macrophages	1.61709	0.00649236	Alveolar macrophages	cytokine
71101	Ccl9	Ccr3	0.653402	1.61053e-21	Monocytes	1.61709	0.00649236	Alveolar macrophages	cytokine
9831	Il2	Il2ra	1.24684	0.00270364	Monocytes	0.84099	0.000230003	T cells	cytokine
8441	Il1b	Il1r2	1.52846	5.32899e-17	Fibroblasts	0.684953	4.24808e-13	Monocytes	cytokine
8781	Il1b	Il1rap	1.13206	1.15232e-25	T cells	0.906105	0.000163951	T cells	cytokine
8771	Il1b	Il1rap	1.13206	1.15232e-25	T cells	0.890972	7.3366e-112	Neutrophils	cytokine
14011	Ccl2	Ccr2	1.23717	2.28126e-05	Neutrophils	0.793258	1.11571e-13	Monocytes	cytokine
8561	Il1b	Il1r2	0.546987	5.49025e-16	Monocytes	1.78154	4.08809e-11	Fibroblasts	cytokine
11211	Ccl2	Ccr1	1.39819	4.00674e-10	Fibroblasts	0.681567	4.46232e-13	Monocytes	cytokine
9721	Il2	Gypa	0.330786	0.0187824	Alveolar macrophages	2.84324	0.00412878	Fibroblasts	cytokine
9341	Il22	Il10ra	4.23752	0.0281755	T cells	0.220997	8.94256e-10	Alveolar macrophages	cytokine
48011	Cxcl13	Cxcr3	-0.913654	0.0126578	Fibroblasts	-1.02244	2.17897e-05	Neutrophils	cytokine
10881	Ppbp	Cxcr2	1.63291	0.0223967	Neutrophils	0.570416	1.04211e-272	Neutrophils	cytokine
83610	Il1b	Il1r2	0.520486	1.91298e-34	Alveolar macrophages	1.78154	4.08809e-11	Fibroblasts	cytokine
54211	Il10	Sirpb1c	1.08411	0.0128174	Monocytes	0.848889	0.00358077	Fibroblasts	cytokine
66911	Il17a	Il17ra	2.227	0.000825929	T cells	0.406377	2.09263e-43	Neutrophils	cytokine
23311	Ccl4	Ccr1	1.30446	0.000934793	Fibroblasts	0.681567	4.46232e-13	Monocytes	cytokine
10631	Il7	Il2rg	-0.917621	0.0111407	Fibroblasts	-0.931433	0.0289908	Fibroblasts	cytokine
11711	Ccl2	Ccr1	1.23717	2.28126e-05	Neutrophils	0.681567	4.46232e-13	Monocytes	cytokine
9391	Il22	Il10rb	4.23752	0.0281755	T cells	0.197087	4.56196e-09	Alveolar macrophages	cytokine
10851	Ppbp	Cxcr2	1.14873	6.79083e-09	Alveolar macrophages	0.682733	0.000401678	Monocytes	cytokine
10951	Ppbp	Cxcr2	1.1473	0.0351431	Monocytes	0.682733	0.000401678	Monocytes	cytokine
55011	Il10	Gm5150	1.08411	0.0128174	Monocytes	0.72236	7.29522e-09	Monocytes	cytokine
22511	Ccl4	Ccr1	0.665229	2.5931e-05	Alveolar macrophages	1.17139	1.70454e-05	Fibroblasts	cytokine
8541	Il1b	Il1r2	1.13206	1.15232e-25	T cells	0.684953	4.24808e-13	Monocytes	cytokine
8691	Il1b	Il1rap	1.52846	5.32899e-17	Fibroblasts	0.502451	0.00114384	Monocytes	cytokine
37101	Ccl9	Ccr1	0.653402	1.61053e-21	Monocytes	1.17139	1.70454e-05	Fibroblasts	cytokine
8391	Ccl17	Ccr4	0.762521	4.85635e-09	Alveolar macrophages	0.990556	0.00215031	T cells	cytokine
50411	Cxcl5	Cxcr1	2.25452	0.0173527	Alveolar macrophages	0.334115	5.03889e-05	Alveolar macrophages	cytokine
9431	Il22	Il10rb	4.23752	0.0281755	T cells	0.174263	0.012758	Monocytes	cytokine
9671	Il2	Cd53	1.24684	0.00270364	Monocytes	0.583932	0.000227911	Fibroblasts	cytokine
16111	Ccl2	Ccr5	1.39819	4.00674e-10	Fibroblasts	0.520595	5.71747e-06	Monocytes	cytokine
9381	Il22	Il10ra	4.23752	0.0281755	T cells	0.171611	0.00837922	Monocytes	cytokine
20101	Ccl9	Ccr1	1.05701	1.17769e-96	Alveolar macrophages	0.681567	4.46232e-13	Monocytes	cytokine
22711	Ccl4	Ccr1	0.665229	2.5931e-05	Alveolar macrophages	1.07709	3.17542e-06	T cells	cytokine
39101	Ccl9	Ccr1	0.653402	1.61053e-21	Monocytes	1.07709	3.17542e-06	T cells	cytokine
8551	Il1b	Il1r2	0.546987	5.49025e-16	Monocytes	1.28362	2.61047e-114	Alveolar macrophages	cytokine
74211	Il18	Il1rl2	-1.07126	2.18891e-06	Fibroblasts	-0.654096	0.00829538	Fibroblasts	cytokine
43111	Cx3cl1	Cx3cr1	-1.52175	0.00555637	Fibroblasts	-0.456921	0.00992845	Alveolar macrophages	cytokine
13411	Ccl2	Ccr2	1.39819	4.00674e-10	Fibroblasts	0.489776	0.00291236	T cells	cytokine
26411	Ccl4	Ccr5	1.30446	0.000934793	Fibroblasts	0.520595	5.71747e-06	Monocytes	cytokine
66411	Il16	Kcnj15	0.343697	1.93399e-13	Neutrophils	1.95651	2.94765e-17	Alveolar macrophages	cytokine
83410	Il1b	Il1r1	0.546987	5.49025e-16	Monocytes	1.22254	0.00136487	T cells	cytokine
83510	Il1b	Il1r2	0.520486	1.91298e-34	Alveolar macrophages	1.28362	2.61047e-114	Alveolar macrophages	cytokine
10381	Il6	Il6ra	2.39034	2.468e-05	Neutrophils	0.274344	9.50902e-38	Alveolar macrophages	cytokine
10831	Ppbp	Cxcr2	1.14873	6.79083e-09	Alveolar macrophages	0.570416	1.04211e-272	Neutrophils	cytokine
10931	Ppbp	Cxcr2	1.1473	0.0351431	Monocytes	0.570416	1.04211e-272	Neutrophils	cytokine
16511	Ccl2	Ccr5	1.23717	2.28126e-05	Neutrophils	0.520595	5.71747e-06	Monocytes	cytokine
82210	Il1b	Il1r1	0.520486	1.91298e-34	Alveolar macrophages	1.22254	0.00136487	T cells	cytokine
8421	Il1b	Il1r2	1.52846	5.32899e-17	Fibroblasts	0.410329	1.83957e-70	Neutrophils	cytokine
10641	Il7	Il2rg	-0.917621	0.0111407	Fibroblasts	-0.67813	1.64367e-05	Neutrophils	cytokine
8811	Il1b	Il1rap	0.546987	5.49025e-16	Monocytes	1.13059	0.00977177	Fibroblasts	cytokine
13911	Ccl2	Ccr2	1.23717	2.28126e-05	Neutrophils	0.489776	0.00291236	T cells	cytokine
53811	Il10	Sirpb1b	1.08411	0.0128174	Monocytes	0.557655	1.73703e-77	Neutrophils	cytokine
8581	Il1b	Il1r2	0.546987	5.49025e-16	Monocytes	1.07804	4.12939e-11	T cells	cytokine
8611	Il1b	Il1rap	0.520486	1.91298e-34	Alveolar macrophages	1.13059	0.00977177	Fibroblasts	cytokine
52311	Il10	Il10rb	1.08411	0.0128174	Monocytes	0.53369	6.93406e-43	Neutrophils	cytokine
8791	Il1b	Il1rap	1.13206	1.15232e-25	T cells	0.502451	0.00114384	Monocytes	cytokine
83810	Il1b	Il1r2	0.520486	1.91298e-34	Alveolar macrophages	1.07804	4.12939e-11	T cells	cytokine
13101	Ccl11	Cxcr3	-0.537351	0.00165952	Fibroblasts	-1.02244	2.17897e-05	Neutrophils	cytokine
25511	Ccl4	Ccr3	0.339441	0.0101804	Monocytes	1.61709	0.00649236	Alveolar macrophages	cytokine
10751	Ppbp	Cxcr1	1.63291	0.0223967	Neutrophils	0.334115	5.03889e-05	Alveolar macrophages	cytokine
10431	Il6	Il6ra	1.88508	2.50351e-11	Monocytes	0.274344	9.50902e-38	Alveolar macrophages	cytokine
9681	Il2	Cd53	1.24684	0.00270364	Monocytes	0.413109	1.02583e-103	Neutrophils	cytokine
76711	Il1a	Il1r2	0.286821	2.07181e-07	Alveolar macrophages	1.78154	4.08809e-11	Fibroblasts	cytokine
66511	Il16	Kcnj15	0.260658	0.0401399	T cells	1.95651	2.94765e-17	Alveolar macrophages	cytokine
65011	Il16	Kcnd1	0.343697	1.93399e-13	Neutrophils	1.45293	8.39456e-06	Neutrophils	cytokine
8831	Il1b	Il1rap	0.546987	5.49025e-16	Monocytes	0.906105	0.000163951	T cells	cytokine
54811	Il10	Gm5150	1.08411	0.0128174	Monocytes	0.451255	3.77322e-40	Neutrophils	cytokine
8821	Il1b	Il1rap	0.546987	5.49025e-16	Monocytes	0.890972	7.3366e-112	Neutrophils	cytokine
53411	Il10	Sirpb1a	1.08411	0.0128174	Monocytes	0.439526	0.000234598	Neutrophils	cytokine
8631	Il1b	Il1rap	0.520486	1.91298e-34	Alveolar macrophages	0.906105	0.000163951	T cells	cytokine
81101	Ccl6	Ccr3	0.287866	7.22918e-10	Monocytes	1.61709	0.00649236	Alveolar macrophages	cytokine
8521	Il1b	Il1r2	1.13206	1.15232e-25	T cells	0.410329	1.83957e-70	Neutrophils	cytokine
8621	Il1b	Il1rap	0.520486	1.91298e-34	Alveolar macrophages	0.890972	7.3366e-112	Neutrophils	cytokine
9361	Il22	Il10ra	4.23752	0.0281755	T cells	0.107858	0.031487	Neutrophils	cytokine
22811	Ccl4	Ccr1	0.665229	2.5931e-05	Alveolar macrophages	0.681567	4.46232e-13	Monocytes	cytokine
40101	Ccl9	Ccr1	0.653402	1.61053e-21	Monocytes	0.681567	4.46232e-13	Monocytes	cytokine
20911	Ccl3	Ccr3	0.270419	5.54696e-10	Alveolar macrophages	1.61709	0.00649236	Alveolar macrophages	cytokine
10101	Il2	Il2rg	1.24684	0.00270364	Monocytes	0.346318	0.000164212	Monocytes	cytokine
53211	Il10	Gm9733	1.08411	0.0128174	Monocytes	0.384341	0.00500302	Monocytes	cytokine
79101	Ccl6	Ccr3	0.257057	0.00401445	T cells	1.61709	0.00649236	Alveolar macrophages	cytokine
10421	Il6	Il6ra	2.39034	2.468e-05	Neutrophils	0.17379	0.00326658	Monocytes	cytokine
46911	Cxcl12	Sdc4	-1.21925	0.000350982	Fibroblasts	-0.33977	0.0224129	Fibroblasts	cytokine
46511	Cxcl12	Itgb1	-1.21925	0.000350982	Fibroblasts	-0.338372	3.52136e-06	Fibroblasts	cytokine
24511	Ccl4	Ccr1	0.339441	0.0101804	Monocytes	1.17139	1.70454e-05	Fibroblasts	cytokine
54311	Il10	Sirpb1c	1.08411	0.0128174	Monocytes	0.362888	9.59643e-23	Neutrophils	cytokine
10721	Ppbp	Cxcr1	1.14873	6.79083e-09	Alveolar macrophages	0.334115	5.03889e-05	Alveolar macrophages	cytokine
10781	Ppbp	Cxcr1	1.1473	0.0351431	Monocytes	0.334115	5.03889e-05	Alveolar macrophages	cytokine
36211	Ccl5	Sdc4	-1.11625	0.00841606	Monocytes	-0.33977	0.0224129	Fibroblasts	cytokine
65211	Il16	Kcnd1	0.260658	0.0401399	T cells	1.45293	8.39456e-06	Neutrophils	cytokine
8591	Il1b	Il1r2	0.546987	5.49025e-16	Monocytes	0.684953	4.24808e-13	Monocytes	cytokine
54511	Il10	Sirpb1c	1.08411	0.0128174	Monocytes	0.341234	0.0384191	Monocytes	cytokine
11011	Ccl2	Ccr1	1.39819	4.00674e-10	Fibroblasts	0.264515	7.68049e-44	Neutrophils	cytokine
45911	Cxcl12	Cxcr4	-1.21925	0.000350982	Fibroblasts	-0.30264	2.10009e-27	Alveolar macrophages	cytokine
76611	Il1a	Il1r2	0.286821	2.07181e-07	Alveolar macrophages	1.28362	2.61047e-114	Alveolar macrophages	cytokine
24711	Ccl4	Ccr1	0.339441	0.0101804	Monocytes	1.07709	3.17542e-06	T cells	cytokine
8392	Il1b	Il1r2	0.520486	1.91298e-34	Alveolar macrophages	0.684953	4.24808e-13	Monocytes	cytokine
76011	Il1a	Il1r1	0.286821	2.07181e-07	Alveolar macrophages	1.22254	0.00136487	T cells	cytokine
33011	Ccl5	Cxcr3	-0.340402	4.98073e-19	Alveolar macrophages	-1.02244	2.17897e-05	Neutrophils	cytokine
26011	Ccl4	Ccr5	0.665229	2.5931e-05	Alveolar macrophages	0.520595	5.71747e-06	Monocytes	cytokine
23111	Ccl4	Ccr1	1.30446	0.000934793	Fibroblasts	0.264515	7.68049e-44	Neutrophils	cytokine
10401	Il6	Il6ra	2.39034	2.468e-05	Neutrophils	0.141943	0.00110182	Neutrophils	cytokine
62101	Ccl6	Ccr1	0.287866	7.22918e-10	Monocytes	1.17139	1.70454e-05	Fibroblasts	cytokine
8461	Il1b	Il1r2	0.186611	4.38874e-40	Neutrophils	1.78154	4.08809e-11	Fibroblasts	cytokine
46311	Cxcl12	Cxcr4	-1.21925	0.000350982	Fibroblasts	-0.272244	5.48895e-05	Monocytes	cytokine
10471	Il6	Il6ra	1.88508	2.50351e-11	Monocytes	0.17379	0.00326658	Monocytes	cytokine
11511	Ccl2	Ccr1	1.23717	2.28126e-05	Neutrophils	0.264515	7.68049e-44	Neutrophils	cytokine
78211	Il1a	Il1rap	0.286821	2.07181e-07	Alveolar macrophages	1.13059	0.00977177	Fibroblasts	cytokine
18511	Ccl3	Ccr1	0.270419	5.54696e-10	Alveolar macrophages	1.17139	1.70454e-05	Fibroblasts	cytokine
55111	Il11	Il11ra1	-3.07311	0.0454646	Fibroblasts	-0.101079	0.00348312	Alveolar macrophages	cytokine
46111	Cxcl12	Cxcr4	-1.21925	0.000350982	Fibroblasts	-0.254654	9.81396e-20	Neutrophils	cytokine
64101	Ccl6	Ccr1	0.287866	7.22918e-10	Monocytes	1.07709	3.17542e-06	T cells	cytokine
76911	Il1a	Il1r2	0.286821	2.07181e-07	Alveolar macrophages	1.07804	4.12939e-11	T cells	cytokine
32611	Ccl5	Ccr5	-1.11625	0.00841606	Monocytes	-0.273963	0.000139919	Alveolar macrophages	cytokine
57101	Ccl6	Ccr1	0.257057	0.00401445	T cells	1.17139	1.70454e-05	Fibroblasts	cytokine
57911	Il15	Il15ra	0.310686	1.12641e-08	Neutrophils	0.9455	8.22316e-05	Neutrophils	cytokine
18711	Ccl3	Ccr1	0.270419	5.54696e-10	Alveolar macrophages	1.07709	3.17542e-06	T cells	cytokine
9701	Il2	Cd53	1.24684	0.00270364	Monocytes	0.224538	4.47239e-08	Monocytes	cytokine
18101	Ccl9	Ccr1	1.05701	1.17769e-96	Alveolar macrophages	0.264515	7.68049e-44	Neutrophils	cytokine
46211	Cxcl12	Cxcr4	-1.21925	0.000350982	Fibroblasts	-0.228517	1.40491e-06	T cells	cytokine
9791	Il2	Il2ra	0.330786	0.0187824	Alveolar macrophages	0.84099	0.000230003	T cells	cytokine
14311	Ccl2	Ccr3	0.171876	0.000393321	Alveolar macrophages	1.61709	0.00649236	Alveolar macrophages	cytokine
59101	Ccl6	Ccr1	0.257057	0.00401445	T cells	1.07709	3.17542e-06	T cells	cytokine
76111	Il1a	Il1r1	-0.801322	1.22922e-06	Neutrophils	-0.344592	0.00277092	Alveolar macrophages	cytokine
8841	Il1b	Il1rap	0.546987	5.49025e-16	Monocytes	0.502451	0.00114384	Monocytes	cytokine
53311	Il10	Sirpb1a	1.08411	0.0128174	Monocytes	0.251374	1.26839e-05	Alveolar macrophages	cytokine
9261	Il1rn	Il1rl2	-0.414632	5.5046e-22	Neutrophils	-0.654096	0.00829538	Fibroblasts	cytokine
21611	Ccl3	Ccr4	0.270419	5.54696e-10	Alveolar macrophages	0.990556	0.00215031	T cells	cytokine
10451	Il6	Il6ra	1.88508	2.50351e-11	Monocytes	0.141943	0.00110182	Neutrophils	cytokine
57111	Il15	Il15ra	0.276937	0.00264583	Alveolar macrophages	0.9455	8.22316e-05	Neutrophils	cytokine
8641	Il1b	Il1rap	0.520486	1.91298e-34	Alveolar macrophages	0.502451	0.00114384	Monocytes	cytokine
59111	Il15	Il2ra	0.310686	1.12641e-08	Neutrophils	0.84099	0.000230003	T cells	cytokine
78411	Il1a	Il1rap	0.286821	2.07181e-07	Alveolar macrophages	0.906105	0.000163951	T cells	cytokine
10812	Ccl2	Ccr1	1.39819	4.00674e-10	Fibroblasts	0.185224	2.18403e-11	Alveolar macrophages	cytokine
78311	Il1a	Il1rap	0.286821	2.07181e-07	Alveolar macrophages	0.890972	7.3366e-112	Neutrophils	cytokine
22911	Ccl4	Ccr1	1.30446	0.000934793	Fibroblasts	0.185224	2.18403e-11	Alveolar macrophages	cytokine
51611	Il10	Il10ra	1.08411	0.0128174	Monocytes	0.220997	8.94256e-10	Alveolar macrophages	cytokine
8451	Il1b	Il1r2	0.186611	4.38874e-40	Neutrophils	1.28362	2.61047e-114	Alveolar macrophages	cytokine
68411	Il18	Cd48	-1.07126	2.18891e-06	Fibroblasts	-0.217546	5.76622e-17	Alveolar macrophages	cytokine
58811	Il15	Il2ra	0.276937	0.00264583	Alveolar macrophages	0.84099	0.000230003	T cells	cytokine
24811	Ccl4	Ccr1	0.339441	0.0101804	Monocytes	0.681567	4.46232e-13	Monocytes	cytokine
11311	Ccl2	Ccr1	1.23717	2.28126e-05	Neutrophils	0.185224	2.18403e-11	Alveolar macrophages	cytokine
82810	Il1b	Il1r1	0.186611	4.38874e-40	Neutrophils	1.22254	0.00136487	T cells	cytokine
8571	Il1b	Il1r2	0.546987	5.49025e-16	Monocytes	0.410329	1.83957e-70	Neutrophils	cytokine
52111	Il10	Il10rb	1.08411	0.0128174	Monocytes	0.197087	4.56196e-09	Alveolar macrophages	cytokine
83710	Il1b	Il1r2	0.520486	1.91298e-34	Alveolar macrophages	0.410329	1.83957e-70	Neutrophils	cytokine
8711	Il1b	Il1rap	0.186611	4.38874e-40	Neutrophils	1.13059	0.00977177	Fibroblasts	cytokine
53611	Il10	Sirpb1b	1.08411	0.0128174	Monocytes	0.190756	3.07651e-05	Alveolar macrophages	cytokine
10411	Ccl2	Ccr1	0.171876	0.000393321	Alveolar macrophages	1.17139	1.70454e-05	Fibroblasts	cytokine
8481	Il1b	Il1r2	0.186611	4.38874e-40	Neutrophils	1.07804	4.12939e-11	T cells	cytokine
10671	Il7	Il7r	-0.917621	0.0111407	Fibroblasts	-0.218797	0.0274295	Alveolar macrophages	cytokine
77011	Il1a	Il1r2	0.286821	2.07181e-07	Alveolar macrophages	0.684953	4.24808e-13	Monocytes	cytokine
65101	Ccl6	Ccr1	0.287866	7.22918e-10	Monocytes	0.681567	4.46232e-13	Monocytes	cytokine
16101	Ccl9	Ccr1	1.05701	1.17769e-96	Alveolar macrophages	0.185224	2.18403e-11	Alveolar macrophages	cytokine
9541	Il2	Cd53	0.330786	0.0187824	Alveolar macrophages	0.583932	0.000227911	Fibroblasts	cytokine
52511	Il10	Il10rb	1.08411	0.0128174	Monocytes	0.174263	0.012758	Monocytes	cytokine
52011	Il10	Il10ra	1.08411	0.0128174	Monocytes	0.171611	0.00837922	Monocytes	cytokine
10611	Ccl2	Ccr1	0.171876	0.000393321	Alveolar macrophages	1.07709	3.17542e-06	T cells	cytokine
18811	Ccl3	Ccr1	0.270419	5.54696e-10	Alveolar macrophages	0.681567	4.46232e-13	Monocytes	cytokine
64911	Il16	Kcnd1	0.343697	1.93399e-13	Neutrophils	0.523115	0.0268098	Alveolar macrophages	cytokine
63211	Il16	Ccr5	0.343697	1.93399e-13	Neutrophils	0.520595	5.71747e-06	Monocytes	cytokine
27211	Ccl4	Ccr5	0.339441	0.0101804	Monocytes	0.520595	5.71747e-06	Monocytes	cytokine
22611	Ccl4	Ccr1	0.665229	2.5931e-05	Alveolar macrophages	0.264515	7.68049e-44	Neutrophils	cytokine
60101	Ccl6	Ccr1	0.257057	0.00401445	T cells	0.681567	4.46232e-13	Monocytes	cytokine
38101	Ccl9	Ccr1	0.653402	1.61053e-21	Monocytes	0.264515	7.68049e-44	Neutrophils	cytokine
15011	Ccl2	Ccr4	0.171876	0.000393321	Alveolar macrophages	0.990556	0.00215031	T cells	cytokine
8731	Il1b	Il1rap	0.186611	4.38874e-40	Neutrophils	0.906105	0.000163951	T cells	cytokine
8721	Il1b	Il1rap	0.186611	4.38874e-40	Neutrophils	0.890972	7.3366e-112	Neutrophils	cytokine
73101	Ccl6	Ccr3	0.0978295	2.1509e-13	Alveolar macrophages	1.61709	0.00649236	Alveolar macrophages	cytokine
53011	Il10	Sirpa	1.08411	0.0128174	Monocytes	0.14575	0.00106067	Monocytes	cytokine
80011	Il1b	Adrb2	1.52846	5.32899e-17	Fibroblasts	0.101735	0.0285913	Alveolar macrophages	cytokine
9101	Ccl11	Ccr5	-0.537351	0.00165952	Fibroblasts	-0.273963	0.000139919	Alveolar macrophages	cytokine
78511	Il1a	Il1rap	0.286821	2.07181e-07	Alveolar macrophages	0.502451	0.00114384	Monocytes	cytokine
8891	Il1rn	Il1r1	-0.414632	5.5046e-22	Neutrophils	-0.344592	0.00277092	Alveolar macrophages	cytokine
17311	Ccl3	Ccr5	0.270419	5.54696e-10	Alveolar macrophages	0.520595	5.71747e-06	Monocytes	cytokine
9551	Il2	Cd53	0.330786	0.0187824	Alveolar macrophages	0.413109	1.02583e-103	Neutrophils	cytokine
9661	Il2	Cd53	1.24684	0.00270364	Monocytes	0.109593	9.13951e-14	Alveolar macrophages	cytokine
65111	Il16	Kcnd1	0.260658	0.0401399	T cells	0.523115	0.0268098	Alveolar macrophages	cytokine
13011	Ccl2	Ccr2	0.171876	0.000393321	Alveolar macrophages	0.793258	1.11571e-13	Monocytes	cytokine
63611	Il16	Ccr5	0.260658	0.0401399	T cells	0.520595	5.71747e-06	Monocytes	cytokine
57711	Il15	Il15ra	0.310686	1.12641e-08	Neutrophils	0.416652	5.65333e-08	Alveolar macrophages	cytokine
8491	Il1b	Il1r2	0.186611	4.38874e-40	Neutrophils	0.684953	4.24808e-13	Monocytes	cytokine
73711	Il18	Il1rl2	-0.195242	2.31954e-41	Alveolar macrophages	-0.654096	0.00829538	Fibroblasts	cytokine
22411	Ccl4	Ccr1	0.665229	2.5931e-05	Alveolar macrophages	0.185224	2.18403e-11	Alveolar macrophages	cytokine
36101	Ccl9	Ccr1	0.653402	1.61053e-21	Monocytes	0.185224	2.18403e-11	Alveolar macrophages	cytokine
76811	Il1a	Il1r2	0.286821	2.07181e-07	Alveolar macrophages	0.410329	1.83957e-70	Neutrophils	cytokine
74111	Il18	Il1rl2	-1.07126	2.18891e-06	Fibroblasts	-0.109835	0.0135518	Alveolar macrophages	cytokine
10711	Ccl2	Ccr1	0.171876	0.000393321	Alveolar macrophages	0.681567	4.46232e-13	Monocytes	cytokine
51811	Il10	Il10ra	1.08411	0.0128174	Monocytes	0.107858	0.031487	Neutrophils	cytokine
35211	Ccl5	Sdc4	-0.340402	4.98073e-19	Alveolar macrophages	-0.33977	0.0224129	Fibroblasts	cytokine
56911	Il15	Il15ra	0.276937	0.00264583	Alveolar macrophages	0.416652	5.65333e-08	Alveolar macrophages	cytokine
81011	Il1b	Adrb2	1.13206	1.15232e-25	T cells	0.101735	0.0285913	Alveolar macrophages	cytokine
42101	Ccl6	Ccr1	0.0978295	2.1509e-13	Alveolar macrophages	1.17139	1.70454e-05	Fibroblasts	cytokine
9991	Il2	Il2rg	0.330786	0.0187824	Alveolar macrophages	0.346318	0.000164212	Monocytes	cytokine
61811	Il15	Il2rg	0.310686	1.12641e-08	Neutrophils	0.346318	0.000164212	Monocytes	cytokine
44101	Ccl6	Ccr1	0.0978295	2.1509e-13	Alveolar macrophages	1.07709	3.17542e-06	T cells	cytokine
61011	Il15	Il2rg	0.276937	0.00264583	Alveolar macrophages	0.346318	0.000164212	Monocytes	cytokine
8741	Il1b	Il1rap	0.186611	4.38874e-40	Neutrophils	0.502451	0.00114384	Monocytes	cytokine
31411	Ccl5	Ccr5	-0.340402	4.98073e-19	Alveolar macrophages	-0.273963	0.000139919	Alveolar macrophages	cytokine
24611	Ccl4	Ccr1	0.339441	0.0101804	Monocytes	0.264515	7.68049e-44	Neutrophils	cytokine
15711	Ccl2	Ccr5	0.171876	0.000393321	Alveolar macrophages	0.520595	5.71747e-06	Monocytes	cytokine
33411	Ccl5	Cxcr3	-0.0870798	0.000447876	Neutrophils	-1.02244	2.17897e-05	Neutrophils	cytokine
72911	Il18	Il18rap	0.0655134	0.00592591	Monocytes	1.29547	9.60554e-05	Fibroblasts	cytokine
12911	Ccl2	Ccr2	0.171876	0.000393321	Alveolar macrophages	0.489776	0.00291236	T cells	cytokine
8471	Il1b	Il1r2	0.186611	4.38874e-40	Neutrophils	0.410329	1.83957e-70	Neutrophils	cytokine
63101	Ccl6	Ccr1	0.287866	7.22918e-10	Monocytes	0.264515	7.68049e-44	Neutrophils	cytokine
9571	Il2	Cd53	0.330786	0.0187824	Alveolar macrophages	0.224538	4.47239e-08	Monocytes	cytokine
70711	Il18	Il18r1	0.0655134	0.00592591	Monocytes	1.09799	6.10006e-13	Neutrophils	cytokine
18611	Ccl3	Ccr1	0.270419	5.54696e-10	Alveolar macrophages	0.264515	7.68049e-44	Neutrophils	cytokine
72811	Il18	Il18rap	0.0655134	0.00592591	Monocytes	1.0846	1.15696e-21	Alveolar macrophages	cytokine
58101	Ccl6	Ccr1	0.257057	0.00401445	T cells	0.264515	7.68049e-44	Neutrophils	cytokine
45101	Ccl6	Ccr1	0.0978295	2.1509e-13	Alveolar macrophages	0.681567	4.46232e-13	Monocytes	cytokine
10111	Il34	Csf1r	-1.59718	1.70757e-05	Fibroblasts	-0.0410422	0.00363007	Alveolar macrophages	cytokine
58111	Il15	Il15ra	0.310686	1.12641e-08	Neutrophils	0.206479	0.00102144	Monocytes	cytokine
24411	Ccl4	Ccr1	0.339441	0.0101804	Monocytes	0.185224	2.18403e-11	Alveolar macrophages	cytokine
57311	Il15	Il15ra	0.276937	0.00264583	Alveolar macrophages	0.206479	0.00102144	Monocytes	cytokine
81510	Il1b	Adrb2	0.546987	5.49025e-16	Monocytes	0.101735	0.0285913	Alveolar macrophages	cytokine
61101	Ccl6	Ccr1	0.287866	7.22918e-10	Monocytes	0.185224	2.18403e-11	Alveolar macrophages	cytokine
79511	Il1b	Adrb2	0.520486	1.91298e-34	Alveolar macrophages	0.101735	0.0285913	Alveolar macrophages	cytokine
18411	Ccl3	Ccr1	0.270419	5.54696e-10	Alveolar macrophages	0.185224	2.18403e-11	Alveolar macrophages	cytokine
56101	Ccl6	Ccr1	0.257057	0.00401445	T cells	0.185224	2.18403e-11	Alveolar macrophages	cytokine
73211	Il18	Il18rap	0.0655134	0.00592591	Monocytes	0.702948	5.81709e-05	Monocytes	cytokine
9251	Il1rn	Il1rl2	-0.414632	5.5046e-22	Neutrophils	-0.109835	0.0135518	Alveolar macrophages	cytokine
10511	Ccl2	Ccr1	0.171876	0.000393321	Alveolar macrophages	0.264515	7.68049e-44	Neutrophils	cytokine
17611	Ccl3	Ccr5	-0.15613	0.0305754	Neutrophils	-0.273963	0.000139919	Alveolar macrophages	cytokine
67911	Il18	Cd48	-0.195242	2.31954e-41	Alveolar macrophages	-0.217546	5.76622e-17	Alveolar macrophages	cytokine
73011	Il18	Il18rap	0.0655134	0.00592591	Monocytes	0.597089	8.20216e-75	Neutrophils	cytokine
9531	Il2	Cd53	0.330786	0.0187824	Alveolar macrophages	0.109593	9.13951e-14	Alveolar macrophages	cytokine
10312	Ccl2	Ccr1	0.171876	0.000393321	Alveolar macrophages	0.185224	2.18403e-11	Alveolar macrophages	cytokine
35711	Ccl5	Sdc4	-0.0870798	0.000447876	Neutrophils	-0.33977	0.0224129	Fibroblasts	cytokine
43101	Ccl6	Ccr1	0.0978295	2.1509e-13	Alveolar macrophages	0.264515	7.68049e-44	Neutrophils	cytokine
32011	Ccl5	Ccr5	-0.0870798	0.000447876	Neutrophils	-0.273963	0.000139919	Alveolar macrophages	cytokine
73611	Il18	Il1rl2	-0.195242	2.31954e-41	Alveolar macrophages	-0.109835	0.0135518	Alveolar macrophages	cytokine
80511	Il1b	Adrb2	0.186611	4.38874e-40	Neutrophils	0.101735	0.0285913	Alveolar macrophages	cytokine
41101	Ccl6	Ccr1	0.0978295	2.1509e-13	Alveolar macrophages	0.185224	2.18403e-11	Alveolar macrophages	cytokine
47611	Cxcl13	Ccr10	1.56132	0.00583974	T cells	0.0001	NA	T cells	cytokine
48711	Cxcl13	Cxcr3	1.56132	0.00583974	T cells	0.0001	NA	T cells	cytokine
48811	Cxcl13	Cxcr3	1.56132	0.00583974	T cells	0.0001	NA	Monocytes	cytokine
50011	Cxcl13	Cxcr5	1.56132	0.00583974	T cells	0.0001	NA	T cells	cytokine
50111	Cxcl13	Cxcr5	1.56132	0.00583974	T cells	0.0001	NA	Monocytes	cytokine
80111	Il1b	Adrb2	1.52846	5.32899e-17	Fibroblasts	0.0001	NA	Fibroblasts	cytokine
80211	Il1b	Adrb2	1.52846	5.32899e-17	Fibroblasts	0.0001	NA	Neutrophils	cytokine
80311	Il1b	Adrb2	1.52846	5.32899e-17	Fibroblasts	0.0001	NA	T cells	cytokine
80411	Il1b	Adrb2	1.52846	5.32899e-17	Fibroblasts	0.0001	NA	Monocytes	cytokine
82410	Il1b	Il1r1	1.52846	5.32899e-17	Fibroblasts	0.0001	NA	Fibroblasts	cytokine
8651	Il1b	Il1rap	1.52846	5.32899e-17	Fibroblasts	0.0001	NA	Alveolar macrophages	cytokine
10112	Ccl2	Ackr2	1.39819	4.00674e-10	Fibroblasts	0.0001	NA	Fibroblasts	cytokine
12411	Ccl2	Ccr10	1.39819	4.00674e-10	Fibroblasts	0.0001	NA	T cells	cytokine
13111	Ccl2	Ccr2	1.39819	4.00674e-10	Fibroblasts	0.0001	NA	Alveolar macrophages	cytokine
13211	Ccl2	Ccr2	1.39819	4.00674e-10	Fibroblasts	0.0001	NA	Fibroblasts	cytokine
13311	Ccl2	Ccr2	1.39819	4.00674e-10	Fibroblasts	0.0001	NA	Neutrophils	cytokine
14611	Ccl2	Ccr3	1.39819	4.00674e-10	Fibroblasts	0.0001	NA	Neutrophils	cytokine
15911	Ccl2	Ccr5	1.39819	4.00674e-10	Fibroblasts	0.0001	NA	Neutrophils	cytokine
16011	Ccl2	Ccr5	1.39819	4.00674e-10	Fibroblasts	0.0001	NA	T cells	cytokine
22211	Ccl4	Ackr2	1.30446	0.000934793	Fibroblasts	0.0001	NA	Fibroblasts	cytokine
25211	Ccl4	Ccr3	1.30446	0.000934793	Fibroblasts	0.0001	NA	Neutrophils	cytokine
26211	Ccl4	Ccr5	1.30446	0.000934793	Fibroblasts	0.0001	NA	Neutrophils	cytokine
26311	Ccl4	Ccr5	1.30446	0.000934793	Fibroblasts	0.0001	NA	T cells	cytokine
9691	Il2	Cd53	1.24684	0.00270364	Monocytes	0.0001	NA	T cells	cytokine
9841	Il2	Il2ra	1.24684	0.00270364	Monocytes	0.0001	NA	Monocytes	cytokine
9921	Il2	Il2rb	1.24684	0.00270364	Monocytes	0.0001	NA	Neutrophils	cytokine
9931	Il2	Il2rb	1.24684	0.00270364	Monocytes	0.0001	NA	T cells	cytokine
9941	Il2	Il2rb	1.24684	0.00270364	Monocytes	0.0001	NA	Monocytes	cytokine
10061	Il2	Il2rg	1.24684	0.00270364	Monocytes	0.0001	NA	Alveolar macrophages	cytokine
10091	Il2	Il2rg	1.24684	0.00270364	Monocytes	0.0001	NA	T cells	cytokine
10211	Ccl2	Ackr2	1.23717	2.28126e-05	Neutrophils	0.0001	NA	Fibroblasts	cytokine
12511	Ccl2	Ccr10	1.23717	2.28126e-05	Neutrophils	0.0001	NA	T cells	cytokine
13611	Ccl2	Ccr2	1.23717	2.28126e-05	Neutrophils	0.0001	NA	Alveolar macrophages	cytokine
13711	Ccl2	Ccr2	1.23717	2.28126e-05	Neutrophils	0.0001	NA	Fibroblasts	cytokine
13811	Ccl2	Ccr2	1.23717	2.28126e-05	Neutrophils	0.0001	NA	Neutrophils	cytokine
14811	Ccl2	Ccr3	1.23717	2.28126e-05	Neutrophils	0.0001	NA	Neutrophils	cytokine
16311	Ccl2	Ccr5	1.23717	2.28126e-05	Neutrophils	0.0001	NA	Neutrophils	cytokine
16411	Ccl2	Ccr5	1.23717	2.28126e-05	Neutrophils	0.0001	NA	T cells	cytokine
81110	Il1b	Adrb2	1.13206	1.15232e-25	T cells	0.0001	NA	Fibroblasts	cytokine
81210	Il1b	Adrb2	1.13206	1.15232e-25	T cells	0.0001	NA	Neutrophils	cytokine
81310	Il1b	Adrb2	1.13206	1.15232e-25	T cells	0.0001	NA	T cells	cytokine
81410	Il1b	Adrb2	1.13206	1.15232e-25	T cells	0.0001	NA	Monocytes	cytokine
83010	Il1b	Il1r1	1.13206	1.15232e-25	T cells	0.0001	NA	Fibroblasts	cytokine
8751	Il1b	Il1rap	1.13206	1.15232e-25	T cells	0.0001	NA	Alveolar macrophages	cytokine
51711	Il10	Il10ra	1.08411	0.0128174	Monocytes	0.0001	NA	Fibroblasts	cytokine
51911	Il10	Il10ra	1.08411	0.0128174	Monocytes	0.0001	NA	T cells	cytokine
52211	Il10	Il10rb	1.08411	0.0128174	Monocytes	0.0001	NA	Fibroblasts	cytokine
52411	Il10	Il10rb	1.08411	0.0128174	Monocytes	0.0001	NA	T cells	cytokine
52611	Il10	Sirpa	1.08411	0.0128174	Monocytes	0.0001	NA	Alveolar macrophages	cytokine
52711	Il10	Sirpa	1.08411	0.0128174	Monocytes	0.0001	NA	Fibroblasts	cytokine
52911	Il10	Sirpa	1.08411	0.0128174	Monocytes	0.0001	NA	T cells	cytokine
53111	Il10	Gm9733	1.08411	0.0128174	Monocytes	0.0001	NA	Neutrophils	cytokine
53511	Il10	Sirpb1a	1.08411	0.0128174	Monocytes	0.0001	NA	Monocytes	cytokine
54011	Il10	Sirpb1b	1.08411	0.0128174	Monocytes	0.0001	NA	Monocytes	cytokine
54111	Il10	Sirpb1c	1.08411	0.0128174	Monocytes	0.0001	NA	Alveolar macrophages	cytokine
54611	Il10	Gm5150	1.08411	0.0128174	Monocytes	0.0001	NA	Alveolar macrophages	cytokine
67101	Ccl9	Ccr3	1.05701	1.17769e-96	Alveolar macrophages	0.0001	NA	Neutrophils	cytokine
47311	Cxcl13	Ccr10	0.674343	1.19731e-10	Alveolar macrophages	0.0001	NA	T cells	cytokine
47811	Cxcl13	Cxcr3	0.674343	1.19731e-10	Alveolar macrophages	0.0001	NA	T cells	cytokine
47911	Cxcl13	Cxcr3	0.674343	1.19731e-10	Alveolar macrophages	0.0001	NA	Monocytes	cytokine
49111	Cxcl13	Cxcr5	0.674343	1.19731e-10	Alveolar macrophages	0.0001	NA	T cells	cytokine
49211	Cxcl13	Cxcr5	0.674343	1.19731e-10	Alveolar macrophages	0.0001	NA	Monocytes	cytokine
22111	Ccl4	Ackr2	0.665229	2.5931e-05	Alveolar macrophages	0.0001	NA	Fibroblasts	cytokine
25011	Ccl4	Ccr3	0.665229	2.5931e-05	Alveolar macrophages	0.0001	NA	Neutrophils	cytokine
25811	Ccl4	Ccr5	0.665229	2.5931e-05	Alveolar macrophages	0.0001	NA	Neutrophils	cytokine
25911	Ccl4	Ccr5	0.665229	2.5931e-05	Alveolar macrophages	0.0001	NA	T cells	cytokine
72101	Ccl9	Ccr3	0.653402	1.61053e-21	Monocytes	0.0001	NA	Neutrophils	cytokine
81610	Il1b	Adrb2	0.546987	5.49025e-16	Monocytes	0.0001	NA	Fibroblasts	cytokine
81710	Il1b	Adrb2	0.546987	5.49025e-16	Monocytes	0.0001	NA	Neutrophils	cytokine
81810	Il1b	Adrb2	0.546987	5.49025e-16	Monocytes	0.0001	NA	T cells	cytokine
81910	Il1b	Adrb2	0.546987	5.49025e-16	Monocytes	0.0001	NA	Monocytes	cytokine
83310	Il1b	Il1r1	0.546987	5.49025e-16	Monocytes	0.0001	NA	Fibroblasts	cytokine
8801	Il1b	Il1rap	0.546987	5.49025e-16	Monocytes	0.0001	NA	Alveolar macrophages	cytokine
79611	Il1b	Adrb2	0.520486	1.91298e-34	Alveolar macrophages	0.0001	NA	Fibroblasts	cytokine
79711	Il1b	Adrb2	0.520486	1.91298e-34	Alveolar macrophages	0.0001	NA	Neutrophils	cytokine
79811	Il1b	Adrb2	0.520486	1.91298e-34	Alveolar macrophages	0.0001	NA	T cells	cytokine
79911	Il1b	Adrb2	0.520486	1.91298e-34	Alveolar macrophages	0.0001	NA	Monocytes	cytokine
82110	Il1b	Il1r1	0.520486	1.91298e-34	Alveolar macrophages	0.0001	NA	Fibroblasts	cytokine
8601	Il1b	Il1rap	0.520486	1.91298e-34	Alveolar macrophages	0.0001	NA	Alveolar macrophages	cytokine
63011	Il16	Ccr5	0.343697	1.93399e-13	Neutrophils	0.0001	NA	Neutrophils	cytokine
63111	Il16	Ccr5	0.343697	1.93399e-13	Neutrophils	0.0001	NA	T cells	cytokine
63911	Il16	Cd4	0.343697	1.93399e-13	Neutrophils	0.0001	NA	T cells	cytokine
64011	Il16	Cd4	0.343697	1.93399e-13	Neutrophils	0.0001	NA	Monocytes	cytokine
64311	Il16	Kcna3	0.343697	1.93399e-13	Neutrophils	0.0001	NA	Alveolar macrophages	cytokine
65511	Il16	Kcnd2	0.343697	1.93399e-13	Neutrophils	0.0001	NA	Fibroblasts	cytokine
22311	Ccl4	Ackr2	0.339441	0.0101804	Monocytes	0.0001	NA	Fibroblasts	cytokine
25611	Ccl4	Ccr3	0.339441	0.0101804	Monocytes	0.0001	NA	Neutrophils	cytokine
27011	Ccl4	Ccr5	0.339441	0.0101804	Monocytes	0.0001	NA	Neutrophils	cytokine
27111	Ccl4	Ccr5	0.339441	0.0101804	Monocytes	0.0001	NA	T cells	cytokine
9561	Il2	Cd53	0.330786	0.0187824	Alveolar macrophages	0.0001	NA	T cells	cytokine
9801	Il2	Il2ra	0.330786	0.0187824	Alveolar macrophages	0.0001	NA	Monocytes	cytokine
9861	Il2	Il2rb	0.330786	0.0187824	Alveolar macrophages	0.0001	NA	Neutrophils	cytokine
9871	Il2	Il2rb	0.330786	0.0187824	Alveolar macrophages	0.0001	NA	T cells	cytokine
9881	Il2	Il2rb	0.330786	0.0187824	Alveolar macrophages	0.0001	NA	Monocytes	cytokine
9951	Il2	Il2rg	0.330786	0.0187824	Alveolar macrophages	0.0001	NA	Alveolar macrophages	cytokine
9981	Il2	Il2rg	0.330786	0.0187824	Alveolar macrophages	0.0001	NA	T cells	cytokine
57811	Il15	Il15ra	0.310686	1.12641e-08	Neutrophils	0.0001	NA	Fibroblasts	cytokine
58011	Il15	Il15ra	0.310686	1.12641e-08	Neutrophils	0.0001	NA	T cells	cytokine
59211	Il15	Il2ra	0.310686	1.12641e-08	Neutrophils	0.0001	NA	Monocytes	cytokine
60111	Il15	Il2rb	0.310686	1.12641e-08	Neutrophils	0.0001	NA	Neutrophils	cytokine
60211	Il15	Il2rb	0.310686	1.12641e-08	Neutrophils	0.0001	NA	T cells	cytokine
60311	Il15	Il2rb	0.310686	1.12641e-08	Neutrophils	0.0001	NA	Monocytes	cytokine
61411	Il15	Il2rg	0.310686	1.12641e-08	Neutrophils	0.0001	NA	Alveolar macrophages	cytokine
61711	Il15	Il2rg	0.310686	1.12641e-08	Neutrophils	0.0001	NA	T cells	cytokine
82101	Ccl6	Ccr3	0.287866	7.22918e-10	Monocytes	0.0001	NA	Neutrophils	cytokine
75911	Il1a	Il1r1	0.286821	2.07181e-07	Alveolar macrophages	0.0001	NA	Fibroblasts	cytokine
78111	Il1a	Il1rap	0.286821	2.07181e-07	Alveolar macrophages	0.0001	NA	Alveolar macrophages	cytokine
57011	Il15	Il15ra	0.276937	0.00264583	Alveolar macrophages	0.0001	NA	Fibroblasts	cytokine
57211	Il15	Il15ra	0.276937	0.00264583	Alveolar macrophages	0.0001	NA	T cells	cytokine
58911	Il15	Il2ra	0.276937	0.00264583	Alveolar macrophages	0.0001	NA	Monocytes	cytokine
59611	Il15	Il2rb	0.276937	0.00264583	Alveolar macrophages	0.0001	NA	Neutrophils	cytokine
59711	Il15	Il2rb	0.276937	0.00264583	Alveolar macrophages	0.0001	NA	T cells	cytokine
59811	Il15	Il2rb	0.276937	0.00264583	Alveolar macrophages	0.0001	NA	Monocytes	cytokine
60611	Il15	Il2rg	0.276937	0.00264583	Alveolar macrophages	0.0001	NA	Alveolar macrophages	cytokine
60911	Il15	Il2rg	0.276937	0.00264583	Alveolar macrophages	0.0001	NA	T cells	cytokine
16811	Ccl3	Ackr2	0.270419	5.54696e-10	Alveolar macrophages	0.0001	NA	Fibroblasts	cytokine
17111	Ccl3	Ccr5	0.270419	5.54696e-10	Alveolar macrophages	0.0001	NA	Neutrophils	cytokine
17211	Ccl3	Ccr5	0.270419	5.54696e-10	Alveolar macrophages	0.0001	NA	T cells	cytokine
21011	Ccl3	Ccr3	0.270419	5.54696e-10	Alveolar macrophages	0.0001	NA	Neutrophils	cytokine
63411	Il16	Ccr5	0.260658	0.0401399	T cells	0.0001	NA	Neutrophils	cytokine
63511	Il16	Ccr5	0.260658	0.0401399	T cells	0.0001	NA	T cells	cytokine
64111	Il16	Cd4	0.260658	0.0401399	T cells	0.0001	NA	T cells	cytokine
64211	Il16	Cd4	0.260658	0.0401399	T cells	0.0001	NA	Monocytes	cytokine
64411	Il16	Kcna3	0.260658	0.0401399	T cells	0.0001	NA	Alveolar macrophages	cytokine
65611	Il16	Kcnd2	0.260658	0.0401399	T cells	0.0001	NA	Fibroblasts	cytokine
80101	Ccl6	Ccr3	0.257057	0.00401445	T cells	0.0001	NA	Neutrophils	cytokine
80611	Il1b	Adrb2	0.186611	4.38874e-40	Neutrophils	0.0001	NA	Fibroblasts	cytokine
80711	Il1b	Adrb2	0.186611	4.38874e-40	Neutrophils	0.0001	NA	Neutrophils	cytokine
80811	Il1b	Adrb2	0.186611	4.38874e-40	Neutrophils	0.0001	NA	T cells	cytokine
80911	Il1b	Adrb2	0.186611	4.38874e-40	Neutrophils	0.0001	NA	Monocytes	cytokine
82710	Il1b	Il1r1	0.186611	4.38874e-40	Neutrophils	0.0001	NA	Fibroblasts	cytokine
8701	Il1b	Il1rap	0.186611	4.38874e-40	Neutrophils	0.0001	NA	Alveolar macrophages	cytokine
10011	Ccl2	Ackr2	0.171876	0.000393321	Alveolar macrophages	0.0001	NA	Fibroblasts	cytokine
12311	Ccl2	Ccr10	0.171876	0.000393321	Alveolar macrophages	0.0001	NA	T cells	cytokine
12611	Ccl2	Ccr2	0.171876	0.000393321	Alveolar macrophages	0.0001	NA	Alveolar macrophages	cytokine
12711	Ccl2	Ccr2	0.171876	0.000393321	Alveolar macrophages	0.0001	NA	Fibroblasts	cytokine
12811	Ccl2	Ccr2	0.171876	0.000393321	Alveolar macrophages	0.0001	NA	Neutrophils	cytokine
14411	Ccl2	Ccr3	0.171876	0.000393321	Alveolar macrophages	0.0001	NA	Neutrophils	cytokine
15511	Ccl2	Ccr5	0.171876	0.000393321	Alveolar macrophages	0.0001	NA	Neutrophils	cytokine
15611	Ccl2	Ccr5	0.171876	0.000393321	Alveolar macrophages	0.0001	NA	T cells	cytokine
74101	Ccl6	Ccr3	0.0978295	2.1509e-13	Alveolar macrophages	0.0001	NA	Neutrophils	cytokine
69211	Il18	Cd48	0.0655134	0.00592591	Monocytes	0.0001	NA	Fibroblasts	cytokine
69311	Il18	Cd48	0.0655134	0.00592591	Monocytes	0.0001	NA	Neutrophils	cytokine
69411	Il18	Cd48	0.0655134	0.00592591	Monocytes	0.0001	NA	T cells	cytokine
69511	Il18	Cd48	0.0655134	0.00592591	Monocytes	0.0001	NA	Monocytes	cytokine
70611	Il18	Il18r1	0.0655134	0.00592591	Monocytes	0.0001	NA	Fibroblasts	cytokine
70811	Il18	Il18r1	0.0655134	0.00592591	Monocytes	0.0001	NA	T cells	cytokine
70911	Il18	Il18r1	0.0655134	0.00592591	Monocytes	0.0001	NA	Monocytes	cytokine
73111	Il18	Il18rap	0.0655134	0.00592591	Monocytes	0.0001	NA	T cells	cytokine
73511	Il18	Il1rapl1	0.0655134	0.00592591	Monocytes	0.0001	NA	Fibroblasts	cytokine
75211	Il18	Il1rl2	0.0655134	0.00592591	Monocytes	0.0001	NA	Neutrophils	cytokine
75311	Il18	Il1rl2	0.0655134	0.00592591	Monocytes	0.0001	NA	T cells	cytokine
75411	Il18	Il1rl2	0.0655134	0.00592591	Monocytes	0.0001	NA	Monocytes	cytokine
27411	Ccl5	Ackr2	-0.0870798	0.000447876	Neutrophils	0.0001	NA	Fibroblasts	cytokine
30511	Ccl5	Ccr3	-0.0870798	0.000447876	Neutrophils	0.0001	NA	Neutrophils	cytokine
32111	Ccl5	Ccr5	-0.0870798	0.000447876	Neutrophils	0.0001	NA	Neutrophils	cytokine
32211	Ccl5	Ccr5	-0.0870798	0.000447876	Neutrophils	0.0001	NA	T cells	cytokine
33511	Ccl5	Cxcr3	-0.0870798	0.000447876	Neutrophils	0.0001	NA	T cells	cytokine
33611	Ccl5	Cxcr3	-0.0870798	0.000447876	Neutrophils	0.0001	NA	Monocytes	cytokine
34511	Ccl5	Sdc1	-0.0870798	0.000447876	Neutrophils	0.0001	NA	Fibroblasts	cytokine
34611	Ccl5	Sdc1	-0.0870798	0.000447876	Neutrophils	0.0001	NA	T cells	cytokine
35811	Ccl5	Sdc4	-0.0870798	0.000447876	Neutrophils	0.0001	NA	Neutrophils	cytokine
35911	Ccl5	Sdc4	-0.0870798	0.000447876	Neutrophils	0.0001	NA	T cells	cytokine
36011	Ccl5	Sdc4	-0.0870798	0.000447876	Neutrophils	0.0001	NA	Monocytes	cytokine
16911	Ccl3	Ackr2	-0.15613	0.0305754	Neutrophils	0.0001	NA	Fibroblasts	cytokine
17711	Ccl3	Ccr5	-0.15613	0.0305754	Neutrophils	0.0001	NA	Neutrophils	cytokine
17811	Ccl3	Ccr5	-0.15613	0.0305754	Neutrophils	0.0001	NA	T cells	cytokine
21311	Ccl3	Ccr3	-0.15613	0.0305754	Neutrophils	0.0001	NA	Neutrophils	cytokine
68011	Il18	Cd48	-0.195242	2.31954e-41	Alveolar macrophages	0.0001	NA	Fibroblasts	cytokine
68111	Il18	Cd48	-0.195242	2.31954e-41	Alveolar macrophages	0.0001	NA	Neutrophils	cytokine
68211	Il18	Cd48	-0.195242	2.31954e-41	Alveolar macrophages	0.0001	NA	T cells	cytokine
68311	Il18	Cd48	-0.195242	2.31954e-41	Alveolar macrophages	0.0001	NA	Monocytes	cytokine
69611	Il18	Il18r1	-0.195242	2.31954e-41	Alveolar macrophages	0.0001	NA	Fibroblasts	cytokine
69811	Il18	Il18r1	-0.195242	2.31954e-41	Alveolar macrophages	0.0001	NA	T cells	cytokine
69911	Il18	Il18r1	-0.195242	2.31954e-41	Alveolar macrophages	0.0001	NA	Monocytes	cytokine
71311	Il18	Il18rap	-0.195242	2.31954e-41	Alveolar macrophages	0.0001	NA	T cells	cytokine
73311	Il18	Il1rapl1	-0.195242	2.31954e-41	Alveolar macrophages	0.0001	NA	Fibroblasts	cytokine
73811	Il18	Il1rl2	-0.195242	2.31954e-41	Alveolar macrophages	0.0001	NA	Neutrophils	cytokine
73911	Il18	Il1rl2	-0.195242	2.31954e-41	Alveolar macrophages	0.0001	NA	T cells	cytokine
74011	Il18	Il1rl2	-0.195242	2.31954e-41	Alveolar macrophages	0.0001	NA	Monocytes	cytokine
78101	Ccl6	Ccr3	-0.326955	2.47193e-93	Neutrophils	0.0001	NA	Neutrophils	cytokine
27311	Ccl5	Ackr2	-0.340402	4.98073e-19	Alveolar macrophages	0.0001	NA	Fibroblasts	cytokine
30211	Ccl5	Ccr3	-0.340402	4.98073e-19	Alveolar macrophages	0.0001	NA	Neutrophils	cytokine
31511	Ccl5	Ccr5	-0.340402	4.98073e-19	Alveolar macrophages	0.0001	NA	Neutrophils	cytokine
31611	Ccl5	Ccr5	-0.340402	4.98073e-19	Alveolar macrophages	0.0001	NA	T cells	cytokine
33111	Ccl5	Cxcr3	-0.340402	4.98073e-19	Alveolar macrophages	0.0001	NA	T cells	cytokine
33211	Ccl5	Cxcr3	-0.340402	4.98073e-19	Alveolar macrophages	0.0001	NA	Monocytes	cytokine
34111	Ccl5	Sdc1	-0.340402	4.98073e-19	Alveolar macrophages	0.0001	NA	Fibroblasts	cytokine
34211	Ccl5	Sdc1	-0.340402	4.98073e-19	Alveolar macrophages	0.0001	NA	T cells	cytokine
35311	Ccl5	Sdc4	-0.340402	4.98073e-19	Alveolar macrophages	0.0001	NA	Neutrophils	cytokine
35411	Ccl5	Sdc4	-0.340402	4.98073e-19	Alveolar macrophages	0.0001	NA	T cells	cytokine
35511	Ccl5	Sdc4	-0.340402	4.98073e-19	Alveolar macrophages	0.0001	NA	Monocytes	cytokine
76101	Ccl6	Ccr3	-0.361124	0.00864252	Fibroblasts	0.0001	NA	Neutrophils	cytokine
8901	Il1rn	Il1r1	-0.414632	5.5046e-22	Neutrophils	0.0001	NA	Fibroblasts	cytokine
9271	Il1rn	Il1rl2	-0.414632	5.5046e-22	Neutrophils	0.0001	NA	Neutrophils	cytokine
9281	Il1rn	Il1rl2	-0.414632	5.5046e-22	Neutrophils	0.0001	NA	T cells	cytokine
9291	Il1rn	Il1rl2	-0.414632	5.5046e-22	Neutrophils	0.0001	NA	Monocytes	cytokine
11001	Ccl11	Ackr2	-0.537351	0.00165952	Fibroblasts	0.0001	NA	Fibroblasts	cytokine
21001	Ccl11	Ccr2	-0.537351	0.00165952	Fibroblasts	0.0001	NA	Alveolar macrophages	cytokine
31001	Ccl11	Ccr2	-0.537351	0.00165952	Fibroblasts	0.0001	NA	Fibroblasts	cytokine
41001	Ccl11	Ccr2	-0.537351	0.00165952	Fibroblasts	0.0001	NA	Neutrophils	cytokine
8393	Ccl11	Ccr3	-0.537351	0.00165952	Fibroblasts	0.0001	NA	Neutrophils	cytokine
10102	Ccl11	Ccr5	-0.537351	0.00165952	Fibroblasts	0.0001	NA	Neutrophils	cytokine
11101	Ccl11	Ccr5	-0.537351	0.00165952	Fibroblasts	0.0001	NA	T cells	cytokine
14101	Ccl11	Cxcr3	-0.537351	0.00165952	Fibroblasts	0.0001	NA	T cells	cytokine
15101	Ccl11	Cxcr3	-0.537351	0.00165952	Fibroblasts	0.0001	NA	Monocytes	cytokine
9481	Il23a	Il12rb1	-0.666823	3.5681e-08	Neutrophils	0.0001	NA	T cells	cytokine
50311	Cxcl16	Cxcr6	-0.704976	0.000127082	Fibroblasts	0.0001	NA	T cells	cytokine
76211	Il1a	Il1r1	-0.801322	1.22922e-06	Neutrophils	0.0001	NA	Fibroblasts	cytokine
78611	Il1a	Il1rap	-0.801322	1.22922e-06	Neutrophils	0.0001	NA	Alveolar macrophages	cytokine
47411	Cxcl13	Ccr10	-0.913654	0.0126578	Fibroblasts	0.0001	NA	T cells	cytokine
48111	Cxcl13	Cxcr3	-0.913654	0.0126578	Fibroblasts	0.0001	NA	T cells	cytokine
48211	Cxcl13	Cxcr3	-0.913654	0.0126578	Fibroblasts	0.0001	NA	Monocytes	cytokine
49411	Cxcl13	Cxcr5	-0.913654	0.0126578	Fibroblasts	0.0001	NA	T cells	cytokine
49511	Cxcl13	Cxcr5	-0.913654	0.0126578	Fibroblasts	0.0001	NA	Monocytes	cytokine
10621	Il7	Il2rg	-0.917621	0.0111407	Fibroblasts	0.0001	NA	Alveolar macrophages	cytokine
10651	Il7	Il2rg	-0.917621	0.0111407	Fibroblasts	0.0001	NA	T cells	cytokine
10681	Il7	Il7r	-0.917621	0.0111407	Fibroblasts	0.0001	NA	Fibroblasts	cytokine
10691	Il7	Il7r	-0.917621	0.0111407	Fibroblasts	0.0001	NA	Neutrophils	cytokine
10701	Il7	Il7r	-0.917621	0.0111407	Fibroblasts	0.0001	NA	T cells	cytokine
10712	Il7	Il7r	-0.917621	0.0111407	Fibroblasts	0.0001	NA	Monocytes	cytokine
9812	Ccl27a	Ackr2	-1.02773	0.00783818	Fibroblasts	0.0001	NA	Fibroblasts	cytokine
9911	Ccl27a	Ccr10	-1.02773	0.00783818	Fibroblasts	0.0001	NA	T cells	cytokine
68511	Il18	Cd48	-1.07126	2.18891e-06	Fibroblasts	0.0001	NA	Fibroblasts	cytokine
68611	Il18	Cd48	-1.07126	2.18891e-06	Fibroblasts	0.0001	NA	Neutrophils	cytokine
68711	Il18	Cd48	-1.07126	2.18891e-06	Fibroblasts	0.0001	NA	T cells	cytokine
68811	Il18	Cd48	-1.07126	2.18891e-06	Fibroblasts	0.0001	NA	Monocytes	cytokine
70011	Il18	Il18r1	-1.07126	2.18891e-06	Fibroblasts	0.0001	NA	Fibroblasts	cytokine
70211	Il18	Il18r1	-1.07126	2.18891e-06	Fibroblasts	0.0001	NA	T cells	cytokine
70311	Il18	Il18r1	-1.07126	2.18891e-06	Fibroblasts	0.0001	NA	Monocytes	cytokine
71811	Il18	Il18rap	-1.07126	2.18891e-06	Fibroblasts	0.0001	NA	T cells	cytokine
73411	Il18	Il1rapl1	-1.07126	2.18891e-06	Fibroblasts	0.0001	NA	Fibroblasts	cytokine
74311	Il18	Il1rl2	-1.07126	2.18891e-06	Fibroblasts	0.0001	NA	Neutrophils	cytokine
74411	Il18	Il1rl2	-1.07126	2.18891e-06	Fibroblasts	0.0001	NA	T cells	cytokine
74511	Il18	Il1rl2	-1.07126	2.18891e-06	Fibroblasts	0.0001	NA	Monocytes	cytokine
27511	Ccl5	Ackr2	-1.11625	0.00841606	Monocytes	0.0001	NA	Fibroblasts	cytokine
30811	Ccl5	Ccr3	-1.11625	0.00841606	Monocytes	0.0001	NA	Neutrophils	cytokine
32711	Ccl5	Ccr5	-1.11625	0.00841606	Monocytes	0.0001	NA	Neutrophils	cytokine
32811	Ccl5	Ccr5	-1.11625	0.00841606	Monocytes	0.0001	NA	T cells	cytokine
33911	Ccl5	Cxcr3	-1.11625	0.00841606	Monocytes	0.0001	NA	T cells	cytokine
34011	Ccl5	Cxcr3	-1.11625	0.00841606	Monocytes	0.0001	NA	Monocytes	cytokine
34911	Ccl5	Sdc1	-1.11625	0.00841606	Monocytes	0.0001	NA	Fibroblasts	cytokine
35011	Ccl5	Sdc1	-1.11625	0.00841606	Monocytes	0.0001	NA	T cells	cytokine
36311	Ccl5	Sdc4	-1.11625	0.00841606	Monocytes	0.0001	NA	Neutrophils	cytokine
36411	Ccl5	Sdc4	-1.11625	0.00841606	Monocytes	0.0001	NA	T cells	cytokine
36511	Ccl5	Sdc4	-1.11625	0.00841606	Monocytes	0.0001	NA	Monocytes	cytokine
45411	Cxcl12	Cd4	-1.21925	0.000350982	Fibroblasts	0.0001	NA	T cells	cytokine
45511	Cxcl12	Cd4	-1.21925	0.000350982	Fibroblasts	0.0001	NA	Monocytes	cytokine
45711	Cxcl12	Cxcr3	-1.21925	0.000350982	Fibroblasts	0.0001	NA	T cells	cytokine
45811	Cxcl12	Cxcr3	-1.21925	0.000350982	Fibroblasts	0.0001	NA	Monocytes	cytokine
46011	Cxcl12	Cxcr4	-1.21925	0.000350982	Fibroblasts	0.0001	NA	Fibroblasts	cytokine
46711	Cxcl12	Itgb1	-1.21925	0.000350982	Fibroblasts	0.0001	NA	T cells	cytokine
47011	Cxcl12	Sdc4	-1.21925	0.000350982	Fibroblasts	0.0001	NA	Neutrophils	cytokine
47111	Cxcl12	Sdc4	-1.21925	0.000350982	Fibroblasts	0.0001	NA	T cells	cytokine
47211	Cxcl12	Sdc4	-1.21925	0.000350982	Fibroblasts	0.0001	NA	Monocytes	cytokine
43211	Cx3cl1	Cx3cr1	-1.52175	0.00555637	Fibroblasts	0.0001	NA	Neutrophils	cytokine
43311	Cx3cl1	Cx3cr1	-1.52175	0.00555637	Fibroblasts	0.0001	NA	T cells	cytokine
43411	Cx3cl1	Cx3cr1	-1.52175	0.00555637	Fibroblasts	0.0001	NA	Monocytes	cytokine
10121	Il34	Csf1r	-1.59718	1.70757e-05	Fibroblasts	0.0001	NA	Fibroblasts	cytokine
10131	Il34	Csf1r	-1.59718	1.70757e-05	Fibroblasts	0.0001	NA	Neutrophils	cytokine
55311	Il11	Il11ra1	-3.07311	0.0454646	Fibroblasts	0.0001	NA	Neutrophils	cytokine
55411	Il11	Il11ra1	-3.07311	0.0454646	Fibroblasts	0.0001	NA	T cells	cytokine
55511	Il11	Il11ra1	-3.07311	0.0454646	Fibroblasts	0.0001	NA	Monocytes	cytokine
55611	Il11	Il6st	-3.07311	0.0454646	Fibroblasts	0.0001	NA	Alveolar macrophages	cytokine
55911	Il11	Il6st	-3.07311	0.0454646	Fibroblasts	0.0001	NA	T cells	cytokine
56011	Il11	Il6st	-3.07311	0.0454646	Fibroblasts	0.0001	NA	Monocytes	cytokine
75011	Il18	Il1rl2	0.0655134	0.00592591	Monocytes	-0.109835	0.0135518	Alveolar macrophages	cytokine
69111	Il18	Cd48	0.0655134	0.00592591	Monocytes	-0.217546	5.76622e-17	Alveolar macrophages	cytokine
28611	Ccl5	Ccr1	-0.0870798	0.000447876	Neutrophils	0.185224	2.18403e-11	Alveolar macrophages	cytokine
28811	Ccl5	Ccr1	-0.0870798	0.000447876	Neutrophils	0.264515	7.68049e-44	Neutrophils	cytokine
19411	Ccl3	Ccr1	-0.15613	0.0305754	Neutrophils	0.185224	2.18403e-11	Alveolar macrophages	cytokine
19611	Ccl3	Ccr1	-0.15613	0.0305754	Neutrophils	0.264515	7.68049e-44	Neutrophils	cytokine
75111	Il18	Il1rl2	0.0655134	0.00592591	Monocytes	-0.654096	0.00829538	Fibroblasts	cytokine
32311	Ccl5	Ccr5	-0.0870798	0.000447876	Neutrophils	0.520595	5.71747e-06	Monocytes	cytokine
15411	Ccl2	Ccr5	0.171876	0.000393321	Alveolar macrophages	-0.273963	0.000139919	Alveolar macrophages	cytokine
29011	Ccl5	Ccr1	-0.0870798	0.000447876	Neutrophils	0.681567	4.46232e-13	Monocytes	cytokine
51101	Ccl6	Ccr1	-0.326955	2.47193e-93	Neutrophils	0.185224	2.18403e-11	Alveolar macrophages	cytokine
27611	Ccl5	Ccr1	-0.340402	4.98073e-19	Alveolar macrophages	0.185224	2.18403e-11	Alveolar macrophages	cytokine
82610	Il1b	Il1r1	0.186611	4.38874e-40	Neutrophils	-0.344592	0.00277092	Alveolar macrophages	cytokine
46101	Ccl6	Ccr1	-0.361124	0.00864252	Fibroblasts	0.185224	2.18403e-11	Alveolar macrophages	cytokine
63311	Il16	Ccr5	0.260658	0.0401399	T cells	-0.273963	0.000139919	Alveolar macrophages	cytokine
17011	Ccl3	Ccr5	0.270419	5.54696e-10	Alveolar macrophages	-0.273963	0.000139919	Alveolar macrophages	cytokine
46411	Cxcl12	Itgb1	-1.21925	0.000350982	Fibroblasts	0.0639435	0.00054798	Alveolar macrophages	cytokine
17911	Ccl3	Ccr5	-0.15613	0.0305754	Neutrophils	0.520595	5.71747e-06	Monocytes	cytokine
31111	Ccl5	Ccr4	-0.0870798	0.000447876	Neutrophils	0.990556	0.00215031	T cells	cytokine
53101	Ccl6	Ccr1	-0.326955	2.47193e-93	Neutrophils	0.264515	7.68049e-44	Neutrophils	cytokine
27811	Ccl5	Ccr1	-0.340402	4.98073e-19	Alveolar macrophages	0.264515	7.68049e-44	Neutrophils	cytokine
26911	Ccl4	Ccr5	0.339441	0.0101804	Monocytes	-0.273963	0.000139919	Alveolar macrophages	cytokine
28911	Ccl5	Ccr1	-0.0870798	0.000447876	Neutrophils	1.07709	3.17542e-06	T cells	cytokine
62911	Il16	Ccr5	0.343697	1.93399e-13	Neutrophils	-0.273963	0.000139919	Alveolar macrophages	cytokine
48101	Ccl6	Ccr1	-0.361124	0.00864252	Fibroblasts	0.264515	7.68049e-44	Neutrophils	cytokine
34711	Ccl5	Sdc1	-0.0870798	0.000447876	Neutrophils	1.1317	0.0015115	Monocytes	cytokine
75811	Il1a	Il1r1	0.286821	2.07181e-07	Alveolar macrophages	-0.344592	0.00277092	Alveolar macrophages	cytokine
28711	Ccl5	Ccr1	-0.0870798	0.000447876	Neutrophils	1.17139	1.70454e-05	Fibroblasts	cytokine
19811	Ccl3	Ccr1	-0.15613	0.0305754	Neutrophils	0.681567	4.46232e-13	Monocytes	cytokine
71211	Il18	Il18rap	-0.195242	2.31954e-41	Alveolar macrophages	0.597089	8.20216e-75	Neutrophils	cytokine
71411	Il18	Il18rap	-0.195242	2.31954e-41	Alveolar macrophages	0.702948	5.81709e-05	Monocytes	cytokine
30411	Ccl5	Ccr3	-0.0870798	0.000447876	Neutrophils	1.61709	0.00649236	Alveolar macrophages	cytokine
59511	Il15	Il2rb	0.276937	0.00264583	Alveolar macrophages	-0.514866	0.00200019	Alveolar macrophages	cytokine
21811	Ccl3	Ccr4	-0.15613	0.0305754	Neutrophils	0.990556	0.00215031	T cells	cytokine
60011	Il15	Il2rb	0.310686	1.12641e-08	Neutrophils	-0.514866	0.00200019	Alveolar macrophages	cytokine
19711	Ccl3	Ccr1	-0.15613	0.0305754	Neutrophils	1.07709	3.17542e-06	T cells	cytokine
9081	Il1rn	Il1r2	-0.414632	5.5046e-22	Neutrophils	0.410329	1.83957e-70	Neutrophils	cytokine
9851	Il2	Il2rb	0.330786	0.0187824	Alveolar macrophages	-0.514866	0.00200019	Alveolar macrophages	cytokine
31711	Ccl5	Ccr5	-0.340402	4.98073e-19	Alveolar macrophages	0.520595	5.71747e-06	Monocytes	cytokine
82010	Il1b	Il1r1	0.520486	1.91298e-34	Alveolar macrophages	-0.344592	0.00277092	Alveolar macrophages	cytokine
25711	Ccl4	Ccr5	0.665229	2.5931e-05	Alveolar macrophages	-0.273963	0.000139919	Alveolar macrophages	cytokine
19511	Ccl3	Ccr1	-0.15613	0.0305754	Neutrophils	1.17139	1.70454e-05	Fibroblasts	cytokine
60811	Il15	Il2rg	0.276937	0.00264583	Alveolar macrophages	-0.67813	1.64367e-05	Neutrophils	cytokine
83210	Il1b	Il1r1	0.546987	5.49025e-16	Monocytes	-0.344592	0.00277092	Alveolar macrophages	cytokine
29611	Ccl5	Ccr1	-1.11625	0.00841606	Monocytes	0.185224	2.18403e-11	Alveolar macrophages	cytokine
61611	Il15	Il2rg	0.310686	1.12641e-08	Neutrophils	-0.67813	1.64367e-05	Neutrophils	cytokine
71011	Il18	Il18rap	-0.195242	2.31954e-41	Alveolar macrophages	1.0846	1.15696e-21	Alveolar macrophages	cytokine
69711	Il18	Il18r1	-0.195242	2.31954e-41	Alveolar macrophages	1.09799	6.10006e-13	Neutrophils	cytokine
55101	Ccl6	Ccr1	-0.326955	2.47193e-93	Neutrophils	0.681567	4.46232e-13	Monocytes	cytokine
9971	Il2	Il2rg	0.330786	0.0187824	Alveolar macrophages	-0.67813	1.64367e-05	Neutrophils	cytokine
28011	Ccl5	Ccr1	-0.340402	4.98073e-19	Alveolar macrophages	0.681567	4.46232e-13	Monocytes	cytokine
50101	Ccl6	Ccr1	-0.361124	0.00864252	Fibroblasts	0.681567	4.46232e-13	Monocytes	cytokine
21211	Ccl3	Ccr3	-0.15613	0.0305754	Neutrophils	1.61709	0.00649236	Alveolar macrophages	cytokine
71111	Il18	Il18rap	-0.195242	2.31954e-41	Alveolar macrophages	1.29547	9.60554e-05	Fibroblasts	cytokine
60711	Il15	Il2rg	0.276937	0.00264583	Alveolar macrophages	-0.931433	0.0289908	Fibroblasts	cytokine
51001	Ccl11	Ccr2	-0.537351	0.00165952	Fibroblasts	0.489776	0.00291236	T cells	cytokine
12101	Ccl11	Ccr5	-0.537351	0.00165952	Fibroblasts	0.520595	5.71747e-06	Monocytes	cytokine
9102	Il1rn	Il1r2	-0.414632	5.5046e-22	Neutrophils	0.684953	4.24808e-13	Monocytes	cytokine
61511	Il15	Il2rg	0.310686	1.12641e-08	Neutrophils	-0.931433	0.0289908	Fibroblasts	cytokine
29811	Ccl5	Ccr1	-1.11625	0.00841606	Monocytes	0.264515	7.68049e-44	Neutrophils	cytokine
52811	Il10	Sirpa	1.08411	0.0128174	Monocytes	-0.277484	4.86212e-34	Neutrophils	cytokine
9961	Il2	Il2rg	0.330786	0.0187824	Alveolar macrophages	-0.931433	0.0289908	Fibroblasts	cytokine
10661	Il7	Il2rg	-0.917621	0.0111407	Fibroblasts	0.346318	0.000164212	Monocytes	cytokine
77311	Il1a	Il1r2	-0.801322	1.22922e-06	Neutrophils	0.410329	1.83957e-70	Neutrophils	cytokine
30911	Ccl5	Ccr4	-0.340402	4.98073e-19	Alveolar macrophages	0.990556	0.00215031	T cells	cytokine
16211	Ccl2	Ccr5	1.23717	2.28126e-05	Neutrophils	-0.273963	0.000139919	Alveolar macrophages	cytokine
54101	Ccl6	Ccr1	-0.326955	2.47193e-93	Neutrophils	1.07709	3.17542e-06	T cells	cytokine
26111	Ccl4	Ccr5	1.30446	0.000934793	Fibroblasts	-0.273963	0.000139919	Alveolar macrophages	cytokine
27911	Ccl5	Ccr1	-0.340402	4.98073e-19	Alveolar macrophages	1.07709	3.17542e-06	T cells	cytokine
52101	Ccl6	Ccr1	-0.326955	2.47193e-93	Neutrophils	1.17139	1.70454e-05	Fibroblasts	cytokine
15811	Ccl2	Ccr5	1.39819	4.00674e-10	Fibroblasts	-0.273963	0.000139919	Alveolar macrophages	cytokine
34311	Ccl5	Sdc1	-0.340402	4.98073e-19	Alveolar macrophages	1.1317	0.0015115	Monocytes	cytokine
49101	Ccl6	Ccr1	-0.361124	0.00864252	Fibroblasts	1.07709	3.17542e-06	T cells	cytokine
82910	Il1b	Il1r1	1.13206	1.15232e-25	T cells	-0.344592	0.00277092	Alveolar macrophages	cytokine
27711	Ccl5	Ccr1	-0.340402	4.98073e-19	Alveolar macrophages	1.17139	1.70454e-05	Fibroblasts	cytokine
79011	Il1a	Il1rap	-0.801322	1.22922e-06	Neutrophils	0.502451	0.00114384	Monocytes	cytokine
47101	Ccl6	Ccr1	-0.361124	0.00864252	Fibroblasts	1.17139	1.70454e-05	Fibroblasts	cytokine
61001	Ccl11	Ccr2	-0.537351	0.00165952	Fibroblasts	0.793258	1.11571e-13	Monocytes	cytokine
9091	Il1rn	Il1r2	-0.414632	5.5046e-22	Neutrophils	1.07804	4.12939e-11	T cells	cytokine
46811	Cxcl12	Itgb1	-1.21925	0.000350982	Fibroblasts	0.389018	2.59978e-09	Monocytes	cytokine
10151	Il34	Csf1r	-1.59718	1.70757e-05	Fibroblasts	0.312339	1.80149e-11	Monocytes	cytokine
8912	Il1rn	Il1r1	-0.414632	5.5046e-22	Neutrophils	1.22254	0.00136487	T cells	cytokine
82310	Il1b	Il1r1	1.52846	5.32899e-17	Fibroblasts	-0.344592	0.00277092	Alveolar macrophages	cytokine
77101	Ccl6	Ccr3	-0.326955	2.47193e-93	Neutrophils	1.61709	0.00649236	Alveolar macrophages	cytokine
9061	Il1rn	Il1r2	-0.414632	5.5046e-22	Neutrophils	1.28362	2.61047e-114	Alveolar macrophages	cytokine
77511	Il1a	Il1r2	-0.801322	1.22922e-06	Neutrophils	0.684953	4.24808e-13	Monocytes	cytokine
30111	Ccl5	Ccr3	-0.340402	4.98073e-19	Alveolar macrophages	1.61709	0.00649236	Alveolar macrophages	cytokine
32911	Ccl5	Ccr5	-1.11625	0.00841606	Monocytes	0.520595	5.71747e-06	Monocytes	cytokine
75101	Ccl6	Ccr3	-0.361124	0.00864252	Fibroblasts	1.61709	0.00649236	Alveolar macrophages	cytokine
46611	Cxcl12	Itgb1	-1.21925	0.000350982	Fibroblasts	0.479613	4.24895e-06	Neutrophils	cytokine
71711	Il18	Il18rap	-1.07126	2.18891e-06	Fibroblasts	0.597089	8.20216e-75	Neutrophils	cytokine
9912	Il2	Il2rb	1.24684	0.00270364	Monocytes	-0.514866	0.00200019	Alveolar macrophages	cytokine
10301	Il6	F3	1.88508	2.50351e-11	Monocytes	-0.355508	0.0148928	Neutrophils	cytokine
47711	Cxcl13	Cxcr3	0.674343	1.19731e-10	Alveolar macrophages	-1.02244	2.17897e-05	Neutrophils	cytokine
66011	Il16	Kcnj10	0.260658	0.0401399	T cells	-2.66005	0.0414252	Monocytes	cytokine
9491	Il23a	Il23r	-0.666823	3.5681e-08	Neutrophils	1.06094	0.0122389	T cells	cytokine
78811	Il1a	Il1rap	-0.801322	1.22922e-06	Neutrophils	0.890972	7.3366e-112	Neutrophils	cytokine
78911	Il1a	Il1rap	-0.801322	1.22922e-06	Neutrophils	0.906105	0.000163951	T cells	cytokine
9071	Il1rn	Il1r2	-0.414632	5.5046e-22	Neutrophils	1.78154	4.08809e-11	Fibroblasts	cytokine
71911	Il18	Il18rap	-1.07126	2.18891e-06	Fibroblasts	0.702948	5.81709e-05	Monocytes	cytokine
30011	Ccl5	Ccr1	-1.11625	0.00841606	Monocytes	0.681567	4.46232e-13	Monocytes	cytokine
10081	Il2	Il2rg	1.24684	0.00270364	Monocytes	-0.67813	1.64367e-05	Neutrophils	cytokine
10261	Il6	F3	2.39034	2.468e-05	Neutrophils	-0.355508	0.0148928	Neutrophils	cytokine
77411	Il1a	Il1r2	-0.801322	1.22922e-06	Neutrophils	1.07804	4.12939e-11	T cells	cytokine
71001	Ccl11	Ccr3	-0.537351	0.00165952	Fibroblasts	1.61709	0.00649236	Alveolar macrophages	cytokine
78711	Il1a	Il1rap	-0.801322	1.22922e-06	Neutrophils	1.13059	0.00977177	Fibroblasts	cytokine
65911	Il16	Kcnj10	0.343697	1.93399e-13	Neutrophils	-2.66005	0.0414252	Monocytes	cytokine
76311	Il1a	Il1r1	-0.801322	1.22922e-06	Neutrophils	1.22254	0.00136487	T cells	cytokine
10581	Il6	Il6st	1.88508	2.50351e-11	Monocytes	-0.544406	1.30587e-07	Fibroblasts	cytokine
77111	Il1a	Il1r2	-0.801322	1.22922e-06	Neutrophils	1.28362	2.61047e-114	Alveolar macrophages	cytokine
31311	Ccl5	Ccr4	-1.11625	0.00841606	Monocytes	0.990556	0.00215031	T cells	cytokine
67211	Il17a	Il17rc	2.227	0.000825929	T cells	-0.501193	0.00796372	Fibroblasts	cytokine
10071	Il2	Il2rg	1.24684	0.00270364	Monocytes	-0.931433	0.0289908	Fibroblasts	cytokine
71511	Il18	Il18rap	-1.07126	2.18891e-06	Fibroblasts	1.0846	1.15696e-21	Alveolar macrophages	cytokine
70111	Il18	Il18r1	-1.07126	2.18891e-06	Fibroblasts	1.09799	6.10006e-13	Neutrophils	cytokine
29911	Ccl5	Ccr1	-1.11625	0.00841606	Monocytes	1.07709	3.17542e-06	T cells	cytokine
45311	Cxcl12	Ccr4	-1.21925	0.000350982	Fibroblasts	0.990556	0.00215031	T cells	cytokine
35111	Ccl5	Sdc1	-1.11625	0.00841606	Monocytes	1.1317	0.0015115	Monocytes	cytokine
10531	Il6	Il6st	2.39034	2.468e-05	Neutrophils	-0.544406	1.30587e-07	Fibroblasts	cytokine
29711	Ccl5	Ccr1	-1.11625	0.00841606	Monocytes	1.17139	1.70454e-05	Fibroblasts	cytokine
71611	Il18	Il18rap	-1.07126	2.18891e-06	Fibroblasts	1.29547	9.60554e-05	Fibroblasts	cytokine
77211	Il1a	Il1r2	-0.801322	1.22922e-06	Neutrophils	1.78154	4.08809e-11	Fibroblasts	cytokine
49311	Cxcl13	Cxcr5	-0.913654	0.0126578	Fibroblasts	1.65988	2.24835e-13	Neutrophils	cytokine
48611	Cxcl13	Cxcr3	1.56132	0.00583974	T cells	-1.02244	2.17897e-05	Neutrophils	cytokine
10141	Il34	Csf1r	-1.59718	1.70757e-05	Fibroblasts	1.07273	0.00170187	T cells	cytokine
30711	Ccl5	Ccr3	-1.11625	0.00841606	Monocytes	1.61709	0.00649236	Alveolar macrophages	cytokine
48311	Cxcl13	Cxcr3	2.00488	5.07466e-07	Neutrophils	-1.02244	2.17897e-05	Neutrophils	cytokine
10291	Il6	F3	1.88508	2.50351e-11	Monocytes	-1.14931	6.8403e-05	Fibroblasts	cytokine
55811	Il11	Il6st	-3.07311	0.0454646	Fibroblasts	0.74502	0.0486093	Neutrophils	cytokine
10251	Il6	F3	2.39034	2.468e-05	Neutrophils	-1.14931	6.8403e-05	Fibroblasts	cytokine
45211	Cxcl12	Ackr3	-1.21925	0.000350982	Fibroblasts	2.44944	3.96763e-07	Monocytes	cytokine
75511	Il19	Il20rb	#NAME?	0.0361444	Alveolar macrophages	0.0001	NA	Alveolar macrophages	cytokine
75611	Il19	Il20rb	#NAME?	0.0361444	Alveolar macrophages	0.902096	0.00450617	Neutrophils	cytokine
75711	Il19	Il20rb	#NAME?	0.0361444	Alveolar macrophages	0.0001	NA	T cells	cytokine
165	Hbegf	Prlr	-1.37681	0.0041687	Fibroblasts	-1.25682	0.00350615	Fibroblasts	growth factor
136	Hbegf	Cd9	-1.37681	0.0041687	Fibroblasts	-0.96975	1.02028e-08	Fibroblasts	growth factor
158	Hbegf	Egfr	1.12454	0.011107	Monocytes	1.06527	0.0278169	Monocytes	growth factor
275	Pdgfb	S1pr1	-1.6206	0.0326281	Fibroblasts	-0.668028	0.0057329	Fibroblasts	growth factor
269	Pdgfb	Pdgfrb	-1.6206	0.0326281	Fibroblasts	-0.656914	0.00614844	Fibroblasts	growth factor
260	Pdgfb	Lrp1	-1.6206	0.0326281	Fibroblasts	-0.603849	2.8506e-09	Fibroblasts	growth factor
122	Hbegf	Cd82	-1.37681	0.0041687	Fibroblasts	-0.652489	0.0170923	Fibroblasts	growth factor
707	Vegfa	Sirpb1b	0.464959	0.0447818	Monocytes	1.81718	2.91688e-05	Fibroblasts	growth factor
163	Hbegf	Erbb2	1.12454	0.011107	Monocytes	0.70362	1.44133e-06	Alveolar macrophages	growth factor
299	Pdgfd	Pdgfrb	-1.1955	3.13108e-08	Fibroblasts	-0.656914	0.00614844	Fibroblasts	growth factor
321	Tgfb1	Acvrl1	-0.784111	0.0116615	Fibroblasts	-0.973058	3.92411e-13	Fibroblasts	growth factor
101	Fgf9	Fgfr2	-1.20358	0.00311349	Fibroblasts	-0.617678	0.0230632	Fibroblasts	growth factor
98	Fgf9	Fgfr1	-1.20358	0.00311349	Fibroblasts	-0.592143	2.88993e-07	Fibroblasts	growth factor
522	Tgfb3	Acvrl1	-0.726842	0.00309329	Fibroblasts	-0.973058	3.92411e-13	Fibroblasts	growth factor
483	Tgfb2	Eng	-0.805724	0.0010527	Fibroblasts	-0.837137	0.000117642	Alveolar macrophages	growth factor
15	Fgf18	Fgfr2	-1.08413	1.31581e-07	Fibroblasts	-0.617678	0.0230632	Fibroblasts	growth factor
753	Vegfa	Gm5150	0.464959	0.0447818	Monocytes	1.42262	1.62219e-05	T cells	growth factor
484	Tgfb2	Eng	-0.805724	0.0010527	Fibroblasts	-0.819676	1.00517e-05	Fibroblasts	growth factor
379	Tgfb1	Eng	-0.784111	0.0116615	Fibroblasts	-0.837137	0.000117642	Alveolar macrophages	growth factor
731	Vegfa	Sirpb1c	0.464959	0.0447818	Monocytes	1.39669	0.000220548	T cells	growth factor
709	Vegfa	Sirpb1b	0.464959	0.0447818	Monocytes	1.38425	9.11191e-05	T cells	growth factor
380	Tgfb1	Eng	-0.784111	0.0116615	Fibroblasts	-0.819676	1.00517e-05	Fibroblasts	growth factor
12	Fgf18	Fgfr1	-1.08413	1.31581e-07	Fibroblasts	-0.592143	2.88993e-07	Fibroblasts	growth factor
751	Vegfa	Gm5150	0.464959	0.0447818	Monocytes	1.35985	0.00666637	Fibroblasts	growth factor
339	Tgfb1	Cav1	-0.784111	0.0116615	Fibroblasts	-0.789359	3.00929e-08	Fibroblasts	growth factor
480	Tgfb2	Eng	-0.728446	9.30775e-18	Alveolar macrophages	-0.837137	0.000117642	Alveolar macrophages	growth factor
525	Tgfb3	Eng	-0.726842	0.00309329	Fibroblasts	-0.837137	0.000117642	Alveolar macrophages	growth factor
90	Fgf7	Fgfr2	-0.974613	0.000800584	Fibroblasts	-0.617678	0.0230632	Fibroblasts	growth factor
417	Tgfb1	Sdc2	-0.784111	0.0116615	Fibroblasts	-0.764166	5.91131e-08	Fibroblasts	growth factor
481	Tgfb2	Eng	-0.728446	9.30775e-18	Alveolar macrophages	-0.819676	1.00517e-05	Fibroblasts	growth factor
526	Tgfb3	Eng	-0.726842	0.00309329	Fibroblasts	-0.819676	1.00517e-05	Fibroblasts	growth factor
78	Fgf2	Sdc3	-0.692597	3.84304e-05	Fibroblasts	-0.855655	0.001795	Fibroblasts	growth factor
40	Fgf1	Fgfr2	-0.937806	4.87861e-07	Fibroblasts	-0.617678	0.0230632	Fibroblasts	growth factor
87	Fgf7	Fgfr1	-0.974613	0.000800584	Fibroblasts	-0.592143	2.88993e-07	Fibroblasts	growth factor
349	Tgfb1	Cd109	-0.784111	0.0116615	Fibroblasts	-0.728999	0.000109475	Fibroblasts	growth factor
476	Tgfb2	Acvr1	-0.805724	0.0010527	Fibroblasts	-0.697042	0.00660189	Fibroblasts	growth factor
36	Fgf1	Fgfr1	-0.937806	4.87861e-07	Fibroblasts	-0.592143	2.88993e-07	Fibroblasts	growth factor
248	Pdgfa	Pdgfrb	-0.837512	0.00307828	Monocytes	-0.656914	0.00614844	Fibroblasts	growth factor
76	Fgf2	Sdc2	-0.692597	3.84304e-05	Fibroblasts	-0.764166	5.91131e-08	Fibroblasts	growth factor
67	Fgf2	Gpc4	-0.692597	3.84304e-05	Fibroblasts	-0.758793	0.00689779	Fibroblasts	growth factor
246	Pdgfa	Pdgfrb	-0.796761	0.0173213	Fibroblasts	-0.656914	0.00614844	Fibroblasts	growth factor
473	Tgfb2	Acvr1	-0.728446	9.30775e-18	Alveolar macrophages	-0.697042	0.00660189	Fibroblasts	growth factor
547	Vegfa	Egfr	0.464959	0.0447818	Monocytes	1.06527	0.0278169	Monocytes	growth factor
231	Igfbp4	Lrp6	-0.909762	3.71129e-13	Fibroblasts	-0.530079	0.00413237	Fibroblasts	growth factor
325	Tgfb1	Acvrl1	-0.491405	4.90623e-26	Neutrophils	-0.973058	3.92411e-13	Fibroblasts	growth factor
93	Fgf7	Nrp1	-0.974613	0.000800584	Fibroblasts	-0.443892	0.000521362	Fibroblasts	growth factor
64	Fgf2	Fgfr2	-0.692597	3.84304e-05	Fibroblasts	-0.617678	0.0230632	Fibroblasts	growth factor
51	Fgf1	Nrp1	-0.937806	4.87861e-07	Fibroblasts	-0.443892	0.000521362	Fibroblasts	growth factor
382	Tgfb1	Eng	-0.491405	4.90623e-26	Neutrophils	-0.837137	0.000117642	Alveolar macrophages	growth factor
61	Fgf2	Fgfr1	-0.692597	3.84304e-05	Fibroblasts	-0.592143	2.88993e-07	Fibroblasts	growth factor
383	Tgfb1	Eng	-0.491405	4.90623e-26	Neutrophils	-0.819676	1.00517e-05	Fibroblasts	growth factor
139	Hbegf	Cd9	-1.37681	0.0041687	Fibroblasts	-0.289718	0.00109926	Monocytes	growth factor
555	Vegfa	Flt1	-0.466991	2.29152e-08	Neutrophils	-0.847919	0.0122669	Fibroblasts	growth factor
729	Vegfa	Sirpb1c	0.464959	0.0447818	Monocytes	0.848889	0.00358077	Fibroblasts	growth factor
343	Tgfb1	Cav1	-0.491405	4.90623e-26	Neutrophils	-0.789359	3.00929e-08	Fibroblasts	growth factor
119	Hbegf	Cd44	1.12454	0.011107	Monocytes	0.344645	9.72138e-05	T cells	growth factor
418	Tgfb1	Sdc2	-0.491405	4.90623e-26	Neutrophils	-0.764166	5.91131e-08	Fibroblasts	growth factor
5	Fgf10	Fgfr2	-0.591239	0.0362877	Fibroblasts	-0.617678	0.0230632	Fibroblasts	growth factor
350	Tgfb1	Cd109	-0.491405	4.90623e-26	Neutrophils	-0.728999	0.000109475	Fibroblasts	growth factor
2	Fgf10	Fgfr1	-0.591239	0.0362877	Fibroblasts	-0.592143	2.88993e-07	Fibroblasts	growth factor
754	Vegfa	Gm5150	0.464959	0.0447818	Monocytes	0.72236	7.29522e-09	Monocytes	growth factor
135	Hbegf	Cd9	-1.37681	0.0041687	Fibroblasts	-0.22935	1.88995e-72	Alveolar macrophages	growth factor
69	Fgf2	Nrp1	-0.692597	3.84304e-05	Fibroblasts	-0.443892	0.000521362	Fibroblasts	growth factor
575	Vegfa	Itga9	-0.466991	2.29152e-08	Neutrophils	-0.651037	0.0494591	Fibroblasts	growth factor
802	Vegfc	Lyve1	-0.288614	0.0334546	Fibroblasts	-1.05064	0.0240492	Fibroblasts	growth factor
189	Hgf	Sdc2	-0.379852	2.30066e-11	Alveolar macrophages	-0.764166	5.91131e-08	Fibroblasts	growth factor
620	Vegfa	Kdr	-0.466991	2.29152e-08	Neutrophils	-0.595794	7.99659e-07	Fibroblasts	growth factor
517	Tgfb2	Tgfbr3	-0.805724	0.0010527	Fibroblasts	-0.322659	0.000202943	Fibroblasts	growth factor
708	Vegfa	Sirpb1b	0.464959	0.0447818	Monocytes	0.557655	1.73703e-77	Neutrophils	growth factor
464	Tgfb1	Tgfbr3	-0.784111	0.0116615	Fibroblasts	-0.322659	0.000202943	Fibroblasts	growth factor
781	Vegfc	Flt1	-0.288614	0.0334546	Fibroblasts	-0.847919	0.0122669	Fibroblasts	growth factor
133	Hbegf	Cd82	1.12454	0.011107	Monocytes	0.214601	0.0204333	T cells	growth factor
358	Tgfb1	Cxcr4	-0.784111	0.0116615	Fibroblasts	-0.30264	2.10009e-27	Alveolar macrophages	growth factor
82	Fgf2	Sdc4	-0.692597	3.84304e-05	Fibroblasts	-0.33977	0.0224129	Fibroblasts	growth factor
514	Tgfb2	Tgfbr3	-0.728446	9.30775e-18	Alveolar macrophages	-0.322659	0.000202943	Fibroblasts	growth factor
538	Tgfb3	Tgfbr3	-0.726842	0.00309329	Fibroblasts	-0.322659	0.000202943	Fibroblasts	growth factor
615	Vegfa	Itgb1	0.464959	0.0447818	Monocytes	0.479613	4.24895e-06	Neutrophils	growth factor
362	Tgfb1	Cxcr4	-0.784111	0.0116615	Fibroblasts	-0.272244	5.48895e-05	Monocytes	growth factor
558	Vegfa	Flt1	-0.466991	2.29152e-08	Neutrophils	-0.451145	2.22479e-06	Monocytes	growth factor
752	Vegfa	Gm5150	0.464959	0.0447818	Monocytes	0.451255	3.77322e-40	Neutrophils	growth factor
628	Vegfa	Nrp1	-0.466991	2.29152e-08	Neutrophils	-0.443892	0.000521362	Fibroblasts	growth factor
687	Vegfa	Sirpb1a	0.464959	0.0447818	Monocytes	0.439526	0.000234598	Neutrophils	growth factor
594	Vegfa	Itgav	0.464959	0.0447818	Monocytes	0.433945	0.011369	T cells	growth factor
360	Tgfb1	Cxcr4	-0.784111	0.0116615	Fibroblasts	-0.254654	9.81396e-20	Neutrophils	growth factor
788	Vegfc	Itga9	-0.288614	0.0334546	Fibroblasts	-0.651037	0.0494591	Fibroblasts	growth factor
120	Hbegf	Cd44	1.12454	0.011107	Monocytes	0.16623	0.018948	Monocytes	growth factor
498	Tgfb2	Tgfbr1	-0.805724	0.0010527	Fibroblasts	-0.228165	0.00744292	Monocytes	growth factor
617	Vegfa	Itgb1	0.464959	0.0447818	Monocytes	0.389018	2.59978e-09	Monocytes	growth factor
361	Tgfb1	Cxcr4	-0.784111	0.0116615	Fibroblasts	-0.228517	1.40491e-06	T cells	growth factor
430	Tgfb1	Tgfbr1	-0.784111	0.0116615	Fibroblasts	-0.228165	0.00744292	Monocytes	growth factor
676	Vegfa	Gm9733	0.464959	0.0447818	Monocytes	0.384341	0.00500302	Monocytes	growth factor
800	Vegfc	Kdr	-0.288614	0.0334546	Fibroblasts	-0.595794	7.99659e-07	Fibroblasts	growth factor
730	Vegfa	Sirpb1c	0.464959	0.0447818	Monocytes	0.362888	9.59643e-23	Neutrophils	growth factor
493	Tgfb2	Tgfbr1	-0.728446	9.30775e-18	Alveolar macrophages	-0.228165	0.00744292	Monocytes	growth factor
532	Tgfb3	Tgfbr1	-0.726842	0.00309329	Fibroblasts	-0.228165	0.00744292	Monocytes	growth factor
507	Tgfb2	Tgfbr2	-0.805724	0.0010527	Fibroblasts	-0.205028	0.000541434	Fibroblasts	growth factor
446	Tgfb1	Tgfbr2	-0.784111	0.0116615	Fibroblasts	-0.205028	0.000541434	Fibroblasts	growth factor
39	Fgf1	Fgfr2	-0.260136	1.29693e-05	Alveolar macrophages	-0.617678	0.0230632	Fibroblasts	growth factor
732	Vegfa	Sirpb1c	0.464959	0.0447818	Monocytes	0.341234	0.0384191	Monocytes	growth factor
467	Tgfb1	Tgfbr3	-0.491405	4.90623e-26	Neutrophils	-0.322659	0.000202943	Fibroblasts	growth factor
605	Vegfa	Itgb1	-0.466991	2.29152e-08	Neutrophils	-0.338372	3.52136e-06	Fibroblasts	growth factor
32	Fgf1	Fgfr1	-0.260136	1.29693e-05	Alveolar macrophages	-0.592143	2.88993e-07	Fibroblasts	growth factor
502	Tgfb2	Tgfbr2	-0.728446	9.30775e-18	Alveolar macrophages	-0.205028	0.000541434	Fibroblasts	growth factor
534	Tgfb3	Tgfbr2	-0.726842	0.00309329	Fibroblasts	-0.205028	0.000541434	Fibroblasts	growth factor
363	Tgfb1	Cxcr4	-0.491405	4.90623e-26	Neutrophils	-0.30264	2.10009e-27	Alveolar macrophages	growth factor
367	Tgfb1	Cxcr4	-0.491405	4.90623e-26	Neutrophils	-0.272244	5.48895e-05	Monocytes	growth factor
317	Tgfb1	Acvrl1	-0.136747	1.11339e-24	Alveolar macrophages	-0.973058	3.92411e-13	Fibroblasts	growth factor
784	Vegfc	Flt1	-0.288614	0.0334546	Fibroblasts	-0.451145	2.22479e-06	Monocytes	growth factor
660	Vegfa	Sirpa	-0.466991	2.29152e-08	Neutrophils	-0.277484	4.86212e-34	Neutrophils	growth factor
365	Tgfb1	Cxcr4	-0.491405	4.90623e-26	Neutrophils	-0.254654	9.81396e-20	Neutrophils	growth factor
686	Vegfa	Sirpb1a	0.464959	0.0447818	Monocytes	0.251374	1.26839e-05	Alveolar macrophages	growth factor
46	Fgf1	Nrp1	-0.260136	1.29693e-05	Alveolar macrophages	-0.443892	0.000521362	Fibroblasts	growth factor
376	Tgfb1	Eng	-0.136747	1.11339e-24	Alveolar macrophages	-0.837137	0.000117642	Alveolar macrophages	growth factor
366	Tgfb1	Cxcr4	-0.491405	4.90623e-26	Neutrophils	-0.228517	1.40491e-06	T cells	growth factor
435	Tgfb1	Tgfbr1	-0.491405	4.90623e-26	Neutrophils	-0.228165	0.00744292	Monocytes	growth factor
377	Tgfb1	Eng	-0.136747	1.11339e-24	Alveolar macrophages	-0.819676	1.00517e-05	Fibroblasts	growth factor
647	Vegfa	Nrp2	0.464959	0.0447818	Monocytes	0.23889	2.4403e-17	Alveolar macrophages	growth factor
335	Tgfb1	Cav1	-0.136747	1.11339e-24	Alveolar macrophages	-0.789359	3.00929e-08	Fibroblasts	growth factor
137	Hbegf	Cd9	-1.37681	0.0041687	Fibroblasts	-0.0760063	1.72096e-06	Neutrophils	growth factor
416	Tgfb1	Sdc2	-0.136747	1.11339e-24	Alveolar macrophages	-0.764166	5.91131e-08	Fibroblasts	growth factor
451	Tgfb1	Tgfbr2	-0.491405	4.90623e-26	Neutrophils	-0.205028	0.000541434	Fibroblasts	growth factor
348	Tgfb1	Cd109	-0.136747	1.11339e-24	Alveolar macrophages	-0.728999	0.000109475	Fibroblasts	growth factor
320	Tgfb1	Acvrl1	-0.784111	0.0116615	Fibroblasts	-0.1266	2.61931e-05	Alveolar macrophages	growth factor
591	Vegfa	Itgav	0.464959	0.0447818	Monocytes	0.213233	2.07859e-09	Alveolar macrophages	growth factor
792	Vegfc	Itgb1	-0.288614	0.0334546	Fibroblasts	-0.338372	3.52136e-06	Fibroblasts	growth factor
521	Tgfb3	Acvrl1	-0.726842	0.00309329	Fibroblasts	-0.1266	2.61931e-05	Alveolar macrophages	growth factor
706	Vegfa	Sirpb1b	0.464959	0.0447818	Monocytes	0.190756	3.07651e-05	Alveolar macrophages	growth factor
634	Vegfa	Nrp1	0.464959	0.0447818	Monocytes	0.149661	8.71651e-06	Alveolar macrophages	growth factor
669	Vegfa	Sirpa	0.464959	0.0447818	Monocytes	0.14575	0.00106067	Monocytes	growth factor
324	Tgfb1	Acvrl1	-0.491405	4.90623e-26	Neutrophils	-0.1266	2.61931e-05	Alveolar macrophages	growth factor
284	Pdgfc	Flt1	-0.0671372	0.0147576	Alveolar macrophages	-0.847919	0.0122669	Fibroblasts	growth factor
461	Tgfb1	Tgfbr3	-0.136747	1.11339e-24	Alveolar macrophages	-0.322659	0.000202943	Fibroblasts	growth factor
294	Pdgfc	Pdgfrb	-0.0671372	0.0147576	Alveolar macrophages	-0.656914	0.00614844	Fibroblasts	growth factor
353	Tgfb1	Cxcr4	-0.136747	1.11339e-24	Alveolar macrophages	-0.30264	2.10009e-27	Alveolar macrophages	growth factor
116	Hbegf	Cd44	1.12454	0.011107	Monocytes	0.0361487	0.000104628	Alveolar macrophages	growth factor
291	Pdgfc	Kdr	-0.0671372	0.0147576	Alveolar macrophages	-0.595794	7.99659e-07	Fibroblasts	growth factor
357	Tgfb1	Cxcr4	-0.136747	1.11339e-24	Alveolar macrophages	-0.272244	5.48895e-05	Monocytes	growth factor
355	Tgfb1	Cxcr4	-0.136747	1.11339e-24	Alveolar macrophages	-0.254654	9.81396e-20	Neutrophils	growth factor
117	Hbegf	Cd44	1.12454	0.011107	Monocytes	0.0285867	0.000815044	Fibroblasts	growth factor
356	Tgfb1	Cxcr4	-0.136747	1.11339e-24	Alveolar macrophages	-0.228517	1.40491e-06	T cells	growth factor
425	Tgfb1	Tgfbr1	-0.136747	1.11339e-24	Alveolar macrophages	-0.228165	0.00744292	Monocytes	growth factor
287	Pdgfc	Flt1	-0.0671372	0.0147576	Alveolar macrophages	-0.451145	2.22479e-06	Monocytes	growth factor
613	Vegfa	Itgb1	0.464959	0.0447818	Monocytes	0.0639435	0.00054798	Alveolar macrophages	growth factor
441	Tgfb1	Tgfbr2	-0.136747	1.11339e-24	Alveolar macrophages	-0.205028	0.000541434	Fibroblasts	growth factor
316	Tgfb1	Acvrl1	-0.136747	1.11339e-24	Alveolar macrophages	-0.1266	2.61931e-05	Alveolar macrophages	growth factor
226	Igfbp4	Lrp6	-0.00934846	0.0061634	Alveolar macrophages	-0.530079	0.00413237	Fibroblasts	growth factor
240	Igfbp4	Lrp6	-0.00294113	0.00304253	Monocytes	-0.530079	0.00413237	Fibroblasts	growth factor
554	Vegfa	Flt1	-0.466991	2.29152e-08	Neutrophils	-0.00249235	0.0460651	Alveolar macrophages	growth factor
780	Vegfc	Flt1	-0.288614	0.0334546	Fibroblasts	-0.00249235	0.0460651	Alveolar macrophages	growth factor
283	Pdgfc	Flt1	-0.0671372	0.0147576	Alveolar macrophages	-0.00249235	0.0460651	Alveolar macrophages	growth factor
118	Hbegf	Cd44	1.12454	0.011107	Monocytes	0.0001	NA	Neutrophils	growth factor
130	Hbegf	Cd82	1.12454	0.011107	Monocytes	0.0001	NA	Alveolar macrophages	growth factor
132	Hbegf	Cd82	1.12454	0.011107	Monocytes	0.0001	NA	Neutrophils	growth factor
134	Hbegf	Cd82	1.12454	0.011107	Monocytes	0.0001	NA	Monocytes	growth factor
151	Hbegf	Cd9	1.12454	0.011107	Monocytes	0.0001	NA	T cells	growth factor
157	Hbegf	Egfr	1.12454	0.011107	Monocytes	0.0001	NA	Fibroblasts	growth factor
164	Hbegf	Erbb2	1.12454	0.011107	Monocytes	0.0001	NA	Fibroblasts	growth factor
546	Vegfa	Egfr	0.464959	0.0447818	Monocytes	0.0001	NA	Fibroblasts	growth factor
564	Vegfa	Flt1	0.464959	0.0447818	Monocytes	0.0001	NA	Neutrophils	growth factor
565	Vegfa	Flt1	0.464959	0.0447818	Monocytes	0.0001	NA	T cells	growth factor
570	Vegfa	Gpc1	0.464959	0.0447818	Monocytes	0.0001	NA	Neutrophils	growth factor
571	Vegfa	Gpc1	0.464959	0.0447818	Monocytes	0.0001	NA	T cells	growth factor
572	Vegfa	Gpc1	0.464959	0.0447818	Monocytes	0.0001	NA	Monocytes	growth factor
579	Vegfa	Itga9	0.464959	0.0447818	Monocytes	0.0001	NA	Monocytes	growth factor
592	Vegfa	Itgav	0.464959	0.0447818	Monocytes	0.0001	NA	Fibroblasts	growth factor
593	Vegfa	Itgav	0.464959	0.0447818	Monocytes	0.0001	NA	Neutrophils	growth factor
595	Vegfa	Itgav	0.464959	0.0447818	Monocytes	0.0001	NA	Monocytes	growth factor
616	Vegfa	Itgb1	0.464959	0.0447818	Monocytes	0.0001	NA	T cells	growth factor
636	Vegfa	Nrp1	0.464959	0.0447818	Monocytes	0.0001	NA	Neutrophils	growth factor
637	Vegfa	Nrp1	0.464959	0.0447818	Monocytes	0.0001	NA	T cells	growth factor
638	Vegfa	Nrp1	0.464959	0.0447818	Monocytes	0.0001	NA	Monocytes	growth factor
648	Vegfa	Nrp2	0.464959	0.0447818	Monocytes	0.0001	NA	Fibroblasts	growth factor
649	Vegfa	Nrp2	0.464959	0.0447818	Monocytes	0.0001	NA	Neutrophils	growth factor
650	Vegfa	Nrp2	0.464959	0.0447818	Monocytes	0.0001	NA	T cells	growth factor
651	Vegfa	Nrp2	0.464959	0.0447818	Monocytes	0.0001	NA	Monocytes	growth factor
653	Vegfa	Ret	0.464959	0.0447818	Monocytes	0.0001	NA	T cells	growth factor
665	Vegfa	Sirpa	0.464959	0.0447818	Monocytes	0.0001	NA	Alveolar macrophages	growth factor
666	Vegfa	Sirpa	0.464959	0.0447818	Monocytes	0.0001	NA	Fibroblasts	growth factor
668	Vegfa	Sirpa	0.464959	0.0447818	Monocytes	0.0001	NA	T cells	growth factor
675	Vegfa	Gm9733	0.464959	0.0447818	Monocytes	0.0001	NA	Neutrophils	growth factor
688	Vegfa	Sirpb1a	0.464959	0.0447818	Monocytes	0.0001	NA	Monocytes	growth factor
710	Vegfa	Sirpb1b	0.464959	0.0447818	Monocytes	0.0001	NA	Monocytes	growth factor
728	Vegfa	Sirpb1c	0.464959	0.0447818	Monocytes	0.0001	NA	Alveolar macrophages	growth factor
750	Vegfa	Gm5150	0.464959	0.0447818	Monocytes	0.0001	NA	Alveolar macrophages	growth factor
223	Igfbp4	Fzd8	-0.00294113	0.00304253	Monocytes	0.0001	NA	Alveolar macrophages	growth factor
224	Igfbp4	Fzd8	-0.00294113	0.00304253	Monocytes	0.0001	NA	Fibroblasts	growth factor
241	Igfbp4	Lrp6	-0.00294113	0.00304253	Monocytes	0.0001	NA	Neutrophils	growth factor
242	Igfbp4	Lrp6	-0.00294113	0.00304253	Monocytes	0.0001	NA	T cells	growth factor
243	Igfbp4	Lrp6	-0.00294113	0.00304253	Monocytes	0.0001	NA	Monocytes	growth factor
219	Igfbp4	Fzd8	-0.00934846	0.0061634	Alveolar macrophages	0.0001	NA	Alveolar macrophages	growth factor
220	Igfbp4	Fzd8	-0.00934846	0.0061634	Alveolar macrophages	0.0001	NA	Fibroblasts	growth factor
227	Igfbp4	Lrp6	-0.00934846	0.0061634	Alveolar macrophages	0.0001	NA	Neutrophils	growth factor
228	Igfbp4	Lrp6	-0.00934846	0.0061634	Alveolar macrophages	0.0001	NA	T cells	growth factor
229	Igfbp4	Lrp6	-0.00934846	0.0061634	Alveolar macrophages	0.0001	NA	Monocytes	growth factor
285	Pdgfc	Flt1	-0.0671372	0.0147576	Alveolar macrophages	0.0001	NA	Neutrophils	growth factor
286	Pdgfc	Flt1	-0.0671372	0.0147576	Alveolar macrophages	0.0001	NA	T cells	growth factor
293	Pdgfc	Pdgfra	-0.0671372	0.0147576	Alveolar macrophages	0.0001	NA	Fibroblasts	growth factor
319	Tgfb1	Acvrl1	-0.136747	1.11339e-24	Alveolar macrophages	0.0001	NA	Monocytes	growth factor
334	Tgfb1	Cav1	-0.136747	1.11339e-24	Alveolar macrophages	0.0001	NA	Alveolar macrophages	growth factor
336	Tgfb1	Cav1	-0.136747	1.11339e-24	Alveolar macrophages	0.0001	NA	Neutrophils	growth factor
337	Tgfb1	Cav1	-0.136747	1.11339e-24	Alveolar macrophages	0.0001	NA	Monocytes	growth factor
354	Tgfb1	Cxcr4	-0.136747	1.11339e-24	Alveolar macrophages	0.0001	NA	Fibroblasts	growth factor
392	Tgfb1	Itgav	-0.136747	1.11339e-24	Alveolar macrophages	0.0001	NA	Fibroblasts	growth factor
393	Tgfb1	Itgav	-0.136747	1.11339e-24	Alveolar macrophages	0.0001	NA	Neutrophils	growth factor
395	Tgfb1	Itgav	-0.136747	1.11339e-24	Alveolar macrophages	0.0001	NA	Monocytes	growth factor
410	Tgfb1	Itgb8	-0.136747	1.11339e-24	Alveolar macrophages	0.0001	NA	Fibroblasts	growth factor
411	Tgfb1	Itgb8	-0.136747	1.11339e-24	Alveolar macrophages	0.0001	NA	Monocytes	growth factor
422	Tgfb1	Tgfbr1	-0.136747	1.11339e-24	Alveolar macrophages	0.0001	NA	Fibroblasts	growth factor
423	Tgfb1	Tgfbr1	-0.136747	1.11339e-24	Alveolar macrophages	0.0001	NA	Neutrophils	growth factor
424	Tgfb1	Tgfbr1	-0.136747	1.11339e-24	Alveolar macrophages	0.0001	NA	T cells	growth factor
443	Tgfb1	Tgfbr2	-0.136747	1.11339e-24	Alveolar macrophages	0.0001	NA	T cells	growth factor
444	Tgfb1	Tgfbr2	-0.136747	1.11339e-24	Alveolar macrophages	0.0001	NA	Monocytes	growth factor
462	Tgfb1	Tgfbr3	-0.136747	1.11339e-24	Alveolar macrophages	0.0001	NA	T cells	growth factor
463	Tgfb1	Tgfbr3	-0.136747	1.11339e-24	Alveolar macrophages	0.0001	NA	Monocytes	growth factor
19	Fgf1	Cd44	-0.260136	1.29693e-05	Alveolar macrophages	0.0001	NA	Neutrophils	growth factor
27	Fgf1	Egfr	-0.260136	1.29693e-05	Alveolar macrophages	0.0001	NA	Fibroblasts	growth factor
33	Fgf1	Fgfr1	-0.260136	1.29693e-05	Alveolar macrophages	0.0001	NA	T cells	growth factor
41	Fgf1	Fgfr3	-0.260136	1.29693e-05	Alveolar macrophages	0.0001	NA	Fibroblasts	growth factor
43	Fgf1	Fgfrl1	-0.260136	1.29693e-05	Alveolar macrophages	0.0001	NA	Fibroblasts	growth factor
47	Fgf1	Nrp1	-0.260136	1.29693e-05	Alveolar macrophages	0.0001	NA	Neutrophils	growth factor
48	Fgf1	Nrp1	-0.260136	1.29693e-05	Alveolar macrophages	0.0001	NA	T cells	growth factor
49	Fgf1	Nrp1	-0.260136	1.29693e-05	Alveolar macrophages	0.0001	NA	Monocytes	growth factor
782	Vegfc	Flt1	-0.288614	0.0334546	Fibroblasts	0.0001	NA	Neutrophils	growth factor
783	Vegfc	Flt1	-0.288614	0.0334546	Fibroblasts	0.0001	NA	T cells	growth factor
789	Vegfc	Itga9	-0.288614	0.0334546	Fibroblasts	0.0001	NA	Monocytes	growth factor
794	Vegfc	Itgb1	-0.288614	0.0334546	Fibroblasts	0.0001	NA	T cells	growth factor
803	Vegfc	Lyve1	-0.288614	0.0334546	Fibroblasts	0.0001	NA	Monocytes	growth factor
806	Vegfc	Nrp2	-0.288614	0.0334546	Fibroblasts	0.0001	NA	Fibroblasts	growth factor
807	Vegfc	Nrp2	-0.288614	0.0334546	Fibroblasts	0.0001	NA	Neutrophils	growth factor
808	Vegfc	Nrp2	-0.288614	0.0334546	Fibroblasts	0.0001	NA	T cells	growth factor
809	Vegfc	Nrp2	-0.288614	0.0334546	Fibroblasts	0.0001	NA	Monocytes	growth factor
171	Hgf	Cd44	-0.379852	2.30066e-11	Alveolar macrophages	0.0001	NA	Neutrophils	growth factor
182	Hgf	Met	-0.379852	2.30066e-11	Alveolar macrophages	0.0001	NA	Fibroblasts	growth factor
183	Hgf	Met	-0.379852	2.30066e-11	Alveolar macrophages	0.0001	NA	Monocytes	growth factor
184	Hgf	Sdc1	-0.379852	2.30066e-11	Alveolar macrophages	0.0001	NA	Fibroblasts	growth factor
185	Hgf	Sdc1	-0.379852	2.30066e-11	Alveolar macrophages	0.0001	NA	T cells	growth factor
192	Hgf	St14	-0.379852	2.30066e-11	Alveolar macrophages	0.0001	NA	T cells	growth factor
543	Vegfa	Egfr	-0.466991	2.29152e-08	Neutrophils	0.0001	NA	Fibroblasts	growth factor
556	Vegfa	Flt1	-0.466991	2.29152e-08	Neutrophils	0.0001	NA	Neutrophils	growth factor
557	Vegfa	Flt1	-0.466991	2.29152e-08	Neutrophils	0.0001	NA	T cells	growth factor
567	Vegfa	Gpc1	-0.466991	2.29152e-08	Neutrophils	0.0001	NA	Neutrophils	growth factor
568	Vegfa	Gpc1	-0.466991	2.29152e-08	Neutrophils	0.0001	NA	T cells	growth factor
569	Vegfa	Gpc1	-0.466991	2.29152e-08	Neutrophils	0.0001	NA	Monocytes	growth factor
576	Vegfa	Itga9	-0.466991	2.29152e-08	Neutrophils	0.0001	NA	Monocytes	growth factor
585	Vegfa	Itgav	-0.466991	2.29152e-08	Neutrophils	0.0001	NA	Fibroblasts	growth factor
586	Vegfa	Itgav	-0.466991	2.29152e-08	Neutrophils	0.0001	NA	Neutrophils	growth factor
588	Vegfa	Itgav	-0.466991	2.29152e-08	Neutrophils	0.0001	NA	Monocytes	growth factor
607	Vegfa	Itgb1	-0.466991	2.29152e-08	Neutrophils	0.0001	NA	T cells	growth factor
629	Vegfa	Nrp1	-0.466991	2.29152e-08	Neutrophils	0.0001	NA	Neutrophils	growth factor
630	Vegfa	Nrp1	-0.466991	2.29152e-08	Neutrophils	0.0001	NA	T cells	growth factor
631	Vegfa	Nrp1	-0.466991	2.29152e-08	Neutrophils	0.0001	NA	Monocytes	growth factor
642	Vegfa	Nrp2	-0.466991	2.29152e-08	Neutrophils	0.0001	NA	Fibroblasts	growth factor
643	Vegfa	Nrp2	-0.466991	2.29152e-08	Neutrophils	0.0001	NA	Neutrophils	growth factor
644	Vegfa	Nrp2	-0.466991	2.29152e-08	Neutrophils	0.0001	NA	T cells	growth factor
645	Vegfa	Nrp2	-0.466991	2.29152e-08	Neutrophils	0.0001	NA	Monocytes	growth factor
652	Vegfa	Ret	-0.466991	2.29152e-08	Neutrophils	0.0001	NA	T cells	growth factor
658	Vegfa	Sirpa	-0.466991	2.29152e-08	Neutrophils	0.0001	NA	Alveolar macrophages	growth factor
659	Vegfa	Sirpa	-0.466991	2.29152e-08	Neutrophils	0.0001	NA	Fibroblasts	growth factor
661	Vegfa	Sirpa	-0.466991	2.29152e-08	Neutrophils	0.0001	NA	T cells	growth factor
672	Vegfa	Gm9733	-0.466991	2.29152e-08	Neutrophils	0.0001	NA	Neutrophils	growth factor
683	Vegfa	Sirpb1a	-0.466991	2.29152e-08	Neutrophils	0.0001	NA	Monocytes	growth factor
701	Vegfa	Sirpb1b	-0.466991	2.29152e-08	Neutrophils	0.0001	NA	Monocytes	growth factor
719	Vegfa	Sirpb1c	-0.466991	2.29152e-08	Neutrophils	0.0001	NA	Alveolar macrophages	growth factor
741	Vegfa	Gm5150	-0.466991	2.29152e-08	Neutrophils	0.0001	NA	Alveolar macrophages	growth factor
327	Tgfb1	Acvrl1	-0.491405	4.90623e-26	Neutrophils	0.0001	NA	Monocytes	growth factor
342	Tgfb1	Cav1	-0.491405	4.90623e-26	Neutrophils	0.0001	NA	Alveolar macrophages	growth factor
344	Tgfb1	Cav1	-0.491405	4.90623e-26	Neutrophils	0.0001	NA	Neutrophils	growth factor
345	Tgfb1	Cav1	-0.491405	4.90623e-26	Neutrophils	0.0001	NA	Monocytes	growth factor
364	Tgfb1	Cxcr4	-0.491405	4.90623e-26	Neutrophils	0.0001	NA	Fibroblasts	growth factor
402	Tgfb1	Itgav	-0.491405	4.90623e-26	Neutrophils	0.0001	NA	Fibroblasts	growth factor
403	Tgfb1	Itgav	-0.491405	4.90623e-26	Neutrophils	0.0001	NA	Neutrophils	growth factor
405	Tgfb1	Itgav	-0.491405	4.90623e-26	Neutrophils	0.0001	NA	Monocytes	growth factor
414	Tgfb1	Itgb8	-0.491405	4.90623e-26	Neutrophils	0.0001	NA	Fibroblasts	growth factor
415	Tgfb1	Itgb8	-0.491405	4.90623e-26	Neutrophils	0.0001	NA	Monocytes	growth factor
432	Tgfb1	Tgfbr1	-0.491405	4.90623e-26	Neutrophils	0.0001	NA	Fibroblasts	growth factor
433	Tgfb1	Tgfbr1	-0.491405	4.90623e-26	Neutrophils	0.0001	NA	Neutrophils	growth factor
434	Tgfb1	Tgfbr1	-0.491405	4.90623e-26	Neutrophils	0.0001	NA	T cells	growth factor
453	Tgfb1	Tgfbr2	-0.491405	4.90623e-26	Neutrophils	0.0001	NA	T cells	growth factor
454	Tgfb1	Tgfbr2	-0.491405	4.90623e-26	Neutrophils	0.0001	NA	Monocytes	growth factor
468	Tgfb1	Tgfbr3	-0.491405	4.90623e-26	Neutrophils	0.0001	NA	T cells	growth factor
469	Tgfb1	Tgfbr3	-0.491405	4.90623e-26	Neutrophils	0.0001	NA	Monocytes	growth factor
3	Fgf10	Fgfr1	-0.591239	0.0362877	Fibroblasts	0.0001	NA	T cells	growth factor
6	Fgf10	Fgfr3	-0.591239	0.0362877	Fibroblasts	0.0001	NA	Fibroblasts	growth factor
202	Igf1	Igf1r	-0.612492	0.0487782	Monocytes	0.0001	NA	Fibroblasts	growth factor
205	Igf1	Igf1r	-0.612492	0.0487782	Monocytes	0.0001	NA	Monocytes	growth factor
215	Igf1	Insr	-0.612492	0.0487782	Monocytes	0.0001	NA	Fibroblasts	growth factor
217	Igf1	Insr	-0.612492	0.0487782	Monocytes	0.0001	NA	T cells	growth factor
197	Igf1	Igf1r	-0.662083	0.000622577	Fibroblasts	0.0001	NA	Fibroblasts	growth factor
200	Igf1	Igf1r	-0.662083	0.000622577	Fibroblasts	0.0001	NA	Monocytes	growth factor
210	Igf1	Insr	-0.662083	0.000622577	Fibroblasts	0.0001	NA	Fibroblasts	growth factor
212	Igf1	Insr	-0.662083	0.000622577	Fibroblasts	0.0001	NA	T cells	growth factor
57	Fgf2	Cd44	-0.692597	3.84304e-05	Fibroblasts	0.0001	NA	Neutrophils	growth factor
62	Fgf2	Fgfr1	-0.692597	3.84304e-05	Fibroblasts	0.0001	NA	T cells	growth factor
65	Fgf2	Fgfr3	-0.692597	3.84304e-05	Fibroblasts	0.0001	NA	Fibroblasts	growth factor
66	Fgf2	Fgfrl1	-0.692597	3.84304e-05	Fibroblasts	0.0001	NA	Fibroblasts	growth factor
70	Fgf2	Nrp1	-0.692597	3.84304e-05	Fibroblasts	0.0001	NA	Neutrophils	growth factor
71	Fgf2	Nrp1	-0.692597	3.84304e-05	Fibroblasts	0.0001	NA	T cells	growth factor
72	Fgf2	Nrp1	-0.692597	3.84304e-05	Fibroblasts	0.0001	NA	Monocytes	growth factor
73	Fgf2	Sdc1	-0.692597	3.84304e-05	Fibroblasts	0.0001	NA	Fibroblasts	growth factor
74	Fgf2	Sdc1	-0.692597	3.84304e-05	Fibroblasts	0.0001	NA	T cells	growth factor
77	Fgf2	Sdc3	-0.692597	3.84304e-05	Fibroblasts	0.0001	NA	Alveolar macrophages	growth factor
79	Fgf2	Sdc3	-0.692597	3.84304e-05	Fibroblasts	0.0001	NA	Neutrophils	growth factor
80	Fgf2	Sdc3	-0.692597	3.84304e-05	Fibroblasts	0.0001	NA	T cells	growth factor
83	Fgf2	Sdc4	-0.692597	3.84304e-05	Fibroblasts	0.0001	NA	Neutrophils	growth factor
84	Fgf2	Sdc4	-0.692597	3.84304e-05	Fibroblasts	0.0001	NA	T cells	growth factor
85	Fgf2	Sdc4	-0.692597	3.84304e-05	Fibroblasts	0.0001	NA	Monocytes	growth factor
524	Tgfb3	Acvrl1	-0.726842	0.00309329	Fibroblasts	0.0001	NA	Monocytes	growth factor
529	Tgfb3	Tgfbr1	-0.726842	0.00309329	Fibroblasts	0.0001	NA	Fibroblasts	growth factor
530	Tgfb3	Tgfbr1	-0.726842	0.00309329	Fibroblasts	0.0001	NA	Neutrophils	growth factor
531	Tgfb3	Tgfbr1	-0.726842	0.00309329	Fibroblasts	0.0001	NA	T cells	growth factor
536	Tgfb3	Tgfbr2	-0.726842	0.00309329	Fibroblasts	0.0001	NA	T cells	growth factor
537	Tgfb3	Tgfbr2	-0.726842	0.00309329	Fibroblasts	0.0001	NA	Monocytes	growth factor
539	Tgfb3	Tgfbr3	-0.726842	0.00309329	Fibroblasts	0.0001	NA	T cells	growth factor
540	Tgfb3	Tgfbr3	-0.726842	0.00309329	Fibroblasts	0.0001	NA	Monocytes	growth factor
472	Tgfb2	Acvr1	-0.728446	9.30775e-18	Alveolar macrophages	0.0001	NA	Alveolar macrophages	growth factor
490	Tgfb2	Tgfbr1	-0.728446	9.30775e-18	Alveolar macrophages	0.0001	NA	Fibroblasts	growth factor
491	Tgfb2	Tgfbr1	-0.728446	9.30775e-18	Alveolar macrophages	0.0001	NA	Neutrophils	growth factor
492	Tgfb2	Tgfbr1	-0.728446	9.30775e-18	Alveolar macrophages	0.0001	NA	T cells	growth factor
504	Tgfb2	Tgfbr2	-0.728446	9.30775e-18	Alveolar macrophages	0.0001	NA	T cells	growth factor
505	Tgfb2	Tgfbr2	-0.728446	9.30775e-18	Alveolar macrophages	0.0001	NA	Monocytes	growth factor
515	Tgfb2	Tgfbr3	-0.728446	9.30775e-18	Alveolar macrophages	0.0001	NA	T cells	growth factor
516	Tgfb2	Tgfbr3	-0.728446	9.30775e-18	Alveolar macrophages	0.0001	NA	Monocytes	growth factor
323	Tgfb1	Acvrl1	-0.784111	0.0116615	Fibroblasts	0.0001	NA	Monocytes	growth factor
338	Tgfb1	Cav1	-0.784111	0.0116615	Fibroblasts	0.0001	NA	Alveolar macrophages	growth factor
340	Tgfb1	Cav1	-0.784111	0.0116615	Fibroblasts	0.0001	NA	Neutrophils	growth factor
341	Tgfb1	Cav1	-0.784111	0.0116615	Fibroblasts	0.0001	NA	Monocytes	growth factor
359	Tgfb1	Cxcr4	-0.784111	0.0116615	Fibroblasts	0.0001	NA	Fibroblasts	growth factor
397	Tgfb1	Itgav	-0.784111	0.0116615	Fibroblasts	0.0001	NA	Fibroblasts	growth factor
398	Tgfb1	Itgav	-0.784111	0.0116615	Fibroblasts	0.0001	NA	Neutrophils	growth factor
400	Tgfb1	Itgav	-0.784111	0.0116615	Fibroblasts	0.0001	NA	Monocytes	growth factor
412	Tgfb1	Itgb8	-0.784111	0.0116615	Fibroblasts	0.0001	NA	Fibroblasts	growth factor
413	Tgfb1	Itgb8	-0.784111	0.0116615	Fibroblasts	0.0001	NA	Monocytes	growth factor
427	Tgfb1	Tgfbr1	-0.784111	0.0116615	Fibroblasts	0.0001	NA	Fibroblasts	growth factor
428	Tgfb1	Tgfbr1	-0.784111	0.0116615	Fibroblasts	0.0001	NA	Neutrophils	growth factor
429	Tgfb1	Tgfbr1	-0.784111	0.0116615	Fibroblasts	0.0001	NA	T cells	growth factor
448	Tgfb1	Tgfbr2	-0.784111	0.0116615	Fibroblasts	0.0001	NA	T cells	growth factor
449	Tgfb1	Tgfbr2	-0.784111	0.0116615	Fibroblasts	0.0001	NA	Monocytes	growth factor
465	Tgfb1	Tgfbr3	-0.784111	0.0116615	Fibroblasts	0.0001	NA	T cells	growth factor
466	Tgfb1	Tgfbr3	-0.784111	0.0116615	Fibroblasts	0.0001	NA	Monocytes	growth factor
244	Pdgfa	Pdgfra	-0.796761	0.0173213	Fibroblasts	0.0001	NA	Fibroblasts	growth factor
475	Tgfb2	Acvr1	-0.805724	0.0010527	Fibroblasts	0.0001	NA	Alveolar macrophages	growth factor
495	Tgfb2	Tgfbr1	-0.805724	0.0010527	Fibroblasts	0.0001	NA	Fibroblasts	growth factor
496	Tgfb2	Tgfbr1	-0.805724	0.0010527	Fibroblasts	0.0001	NA	Neutrophils	growth factor
497	Tgfb2	Tgfbr1	-0.805724	0.0010527	Fibroblasts	0.0001	NA	T cells	growth factor
509	Tgfb2	Tgfbr2	-0.805724	0.0010527	Fibroblasts	0.0001	NA	T cells	growth factor
510	Tgfb2	Tgfbr2	-0.805724	0.0010527	Fibroblasts	0.0001	NA	Monocytes	growth factor
518	Tgfb2	Tgfbr3	-0.805724	0.0010527	Fibroblasts	0.0001	NA	T cells	growth factor
519	Tgfb2	Tgfbr3	-0.805724	0.0010527	Fibroblasts	0.0001	NA	Monocytes	growth factor
245	Pdgfa	Pdgfra	-0.837512	0.00307828	Monocytes	0.0001	NA	Fibroblasts	growth factor
221	Igfbp4	Fzd8	-0.909762	3.71129e-13	Fibroblasts	0.0001	NA	Alveolar macrophages	growth factor
222	Igfbp4	Fzd8	-0.909762	3.71129e-13	Fibroblasts	0.0001	NA	Fibroblasts	growth factor
232	Igfbp4	Lrp6	-0.909762	3.71129e-13	Fibroblasts	0.0001	NA	Neutrophils	growth factor
233	Igfbp4	Lrp6	-0.909762	3.71129e-13	Fibroblasts	0.0001	NA	T cells	growth factor
234	Igfbp4	Lrp6	-0.909762	3.71129e-13	Fibroblasts	0.0001	NA	Monocytes	growth factor
24	Fgf1	Cd44	-0.937806	4.87861e-07	Fibroblasts	0.0001	NA	Neutrophils	growth factor
29	Fgf1	Egfr	-0.937806	4.87861e-07	Fibroblasts	0.0001	NA	Fibroblasts	growth factor
37	Fgf1	Fgfr1	-0.937806	4.87861e-07	Fibroblasts	0.0001	NA	T cells	growth factor
42	Fgf1	Fgfr3	-0.937806	4.87861e-07	Fibroblasts	0.0001	NA	Fibroblasts	growth factor
44	Fgf1	Fgfrl1	-0.937806	4.87861e-07	Fibroblasts	0.0001	NA	Fibroblasts	growth factor
52	Fgf1	Nrp1	-0.937806	4.87861e-07	Fibroblasts	0.0001	NA	Neutrophils	growth factor
53	Fgf1	Nrp1	-0.937806	4.87861e-07	Fibroblasts	0.0001	NA	T cells	growth factor
54	Fgf1	Nrp1	-0.937806	4.87861e-07	Fibroblasts	0.0001	NA	Monocytes	growth factor
88	Fgf7	Fgfr1	-0.974613	0.000800584	Fibroblasts	0.0001	NA	T cells	growth factor
91	Fgf7	Fgfr3	-0.974613	0.000800584	Fibroblasts	0.0001	NA	Fibroblasts	growth factor
94	Fgf7	Nrp1	-0.974613	0.000800584	Fibroblasts	0.0001	NA	Neutrophils	growth factor
95	Fgf7	Nrp1	-0.974613	0.000800584	Fibroblasts	0.0001	NA	T cells	growth factor
96	Fgf7	Nrp1	-0.974613	0.000800584	Fibroblasts	0.0001	NA	Monocytes	growth factor
13	Fgf18	Fgfr1	-1.08413	1.31581e-07	Fibroblasts	0.0001	NA	T cells	growth factor
16	Fgf18	Fgfr3	-1.08413	1.31581e-07	Fibroblasts	0.0001	NA	Fibroblasts	growth factor
298	Pdgfd	Pdgfra	-1.1955	3.13108e-08	Fibroblasts	0.0001	NA	Fibroblasts	growth factor
99	Fgf9	Fgfr1	-1.20358	0.00311349	Fibroblasts	0.0001	NA	T cells	growth factor
102	Fgf9	Fgfr3	-1.20358	0.00311349	Fibroblasts	0.0001	NA	Fibroblasts	growth factor
105	Hbegf	Cd44	-1.37681	0.0041687	Fibroblasts	0.0001	NA	Neutrophils	growth factor
121	Hbegf	Cd82	-1.37681	0.0041687	Fibroblasts	0.0001	NA	Alveolar macrophages	growth factor
123	Hbegf	Cd82	-1.37681	0.0041687	Fibroblasts	0.0001	NA	Neutrophils	growth factor
125	Hbegf	Cd82	-1.37681	0.0041687	Fibroblasts	0.0001	NA	Monocytes	growth factor
138	Hbegf	Cd9	-1.37681	0.0041687	Fibroblasts	0.0001	NA	T cells	growth factor
153	Hbegf	Egfr	-1.37681	0.0041687	Fibroblasts	0.0001	NA	Fibroblasts	growth factor
160	Hbegf	Erbb2	-1.37681	0.0041687	Fibroblasts	0.0001	NA	Fibroblasts	growth factor
251	Pdgfb	Itgav	-1.6206	0.0326281	Fibroblasts	0.0001	NA	Fibroblasts	growth factor
252	Pdgfb	Itgav	-1.6206	0.0326281	Fibroblasts	0.0001	NA	Neutrophils	growth factor
254	Pdgfb	Itgav	-1.6206	0.0326281	Fibroblasts	0.0001	NA	Monocytes	growth factor
259	Pdgfb	Lrp1	-1.6206	0.0326281	Fibroblasts	0.0001	NA	Alveolar macrophages	growth factor
261	Pdgfb	Lrp1	-1.6206	0.0326281	Fibroblasts	0.0001	NA	Neutrophils	growth factor
262	Pdgfb	Lrp1	-1.6206	0.0326281	Fibroblasts	0.0001	NA	T cells	growth factor
268	Pdgfb	Pdgfra	-1.6206	0.0326281	Fibroblasts	0.0001	NA	Fibroblasts	growth factor
276	Pdgfb	S1pr1	-1.6206	0.0326281	Fibroblasts	0.0001	NA	Neutrophils	growth factor
277	Pdgfb	S1pr1	-1.6206	0.0326281	Fibroblasts	0.0001	NA	T cells	growth factor
239	Igfbp4	Lrp6	-0.00294113	0.00304253	Monocytes	0.17028	7.88222e-06	Alveolar macrophages	growth factor
562	Vegfa	Flt1	0.464959	0.0447818	Monocytes	-0.00249235	0.0460651	Alveolar macrophages	growth factor
225	Igfbp4	Lrp6	-0.00934846	0.0061634	Alveolar macrophages	0.17028	7.88222e-06	Alveolar macrophages	growth factor
18	Fgf1	Cd44	-0.260136	1.29693e-05	Alveolar macrophages	0.0285867	0.000815044	Fibroblasts	growth factor
17	Fgf1	Cd44	-0.260136	1.29693e-05	Alveolar macrophages	0.0361487	0.000104628	Alveolar macrophages	growth factor
170	Hgf	Cd44	-0.379852	2.30066e-11	Alveolar macrophages	0.0285867	0.000815044	Fibroblasts	growth factor
169	Hgf	Cd44	-0.379852	2.30066e-11	Alveolar macrophages	0.0361487	0.000104628	Alveolar macrophages	growth factor
440	Tgfb1	Tgfbr2	-0.136747	1.11339e-24	Alveolar macrophages	0.132588	4.54775e-11	Alveolar macrophages	growth factor
791	Vegfc	Itgb1	-0.288614	0.0334546	Fibroblasts	0.0639435	0.00054798	Alveolar macrophages	growth factor
421	Tgfb1	Tgfbr1	-0.136747	1.11339e-24	Alveolar macrophages	0.140813	1.72342e-06	Alveolar macrophages	growth factor
56	Fgf2	Cd44	-0.692597	3.84304e-05	Fibroblasts	0.0285867	0.000815044	Fibroblasts	growth factor
442	Tgfb1	Tgfbr2	-0.136747	1.11339e-24	Alveolar macrophages	0.173745	0.0021751	Neutrophils	growth factor
55	Fgf2	Cd44	-0.692597	3.84304e-05	Fibroblasts	0.0361487	0.000104628	Alveolar macrophages	growth factor
23	Fgf1	Cd44	-0.937806	4.87861e-07	Fibroblasts	0.0285867	0.000815044	Fibroblasts	growth factor
391	Tgfb1	Itgav	-0.136747	1.11339e-24	Alveolar macrophages	0.213233	2.07859e-09	Alveolar macrophages	growth factor
604	Vegfa	Itgb1	-0.466991	2.29152e-08	Neutrophils	0.0639435	0.00054798	Alveolar macrophages	growth factor
22	Fgf1	Cd44	-0.937806	4.87861e-07	Fibroblasts	0.0361487	0.000104628	Alveolar macrophages	growth factor
45	Fgf1	Nrp1	-0.260136	1.29693e-05	Alveolar macrophages	0.149661	8.71651e-06	Alveolar macrophages	growth factor
104	Hbegf	Cd44	-1.37681	0.0041687	Fibroblasts	0.0285867	0.000815044	Fibroblasts	growth factor
21	Fgf1	Cd44	-0.260136	1.29693e-05	Alveolar macrophages	0.16623	0.018948	Monocytes	growth factor
103	Hbegf	Cd44	-1.37681	0.0041687	Fibroblasts	0.0361487	0.000104628	Alveolar macrophages	growth factor
394	Tgfb1	Itgav	-0.136747	1.11339e-24	Alveolar macrophages	0.433945	0.011369	T cells	growth factor
173	Hgf	Cd44	-0.379852	2.30066e-11	Alveolar macrophages	0.16623	0.018948	Monocytes	growth factor
450	Tgfb1	Tgfbr2	-0.491405	4.90623e-26	Neutrophils	0.132588	4.54775e-11	Alveolar macrophages	growth factor
662	Vegfa	Sirpa	-0.466991	2.29152e-08	Neutrophils	0.14575	0.00106067	Monocytes	growth factor
805	Vegfc	Nrp2	-0.288614	0.0334546	Fibroblasts	0.23889	2.4403e-17	Alveolar macrophages	growth factor
431	Tgfb1	Tgfbr1	-0.491405	4.90623e-26	Neutrophils	0.140813	1.72342e-06	Alveolar macrophages	growth factor
627	Vegfa	Nrp1	-0.466991	2.29152e-08	Neutrophils	0.149661	8.71651e-06	Alveolar macrophages	growth factor
378	Tgfb1	Eng	-0.136747	1.11339e-24	Alveolar macrophages	0.533238	0.000565489	Monocytes	growth factor
452	Tgfb1	Tgfbr2	-0.491405	4.90623e-26	Neutrophils	0.173745	0.0021751	Neutrophils	growth factor
150	Hbegf	Cd9	1.12454	0.011107	Monocytes	-0.0760063	1.72096e-06	Neutrophils	growth factor
295	Pdgfc	Pdgfrb	-0.0671372	0.0147576	Alveolar macrophages	1.30188	0.0397922	Monocytes	growth factor
697	Vegfa	Sirpb1b	-0.466991	2.29152e-08	Neutrophils	0.190756	3.07651e-05	Alveolar macrophages	growth factor
20	Fgf1	Cd44	-0.260136	1.29693e-05	Alveolar macrophages	0.344645	9.72138e-05	T cells	growth factor
533	Tgfb3	Tgfbr2	-0.726842	0.00309329	Fibroblasts	0.132588	4.54775e-11	Alveolar macrophages	growth factor
501	Tgfb2	Tgfbr2	-0.728446	9.30775e-18	Alveolar macrophages	0.132588	4.54775e-11	Alveolar macrophages	growth factor
584	Vegfa	Itgav	-0.466991	2.29152e-08	Neutrophils	0.213233	2.07859e-09	Alveolar macrophages	growth factor
528	Tgfb3	Tgfbr1	-0.726842	0.00309329	Fibroblasts	0.140813	1.72342e-06	Alveolar macrophages	growth factor
489	Tgfb2	Tgfbr1	-0.728446	9.30775e-18	Alveolar macrophages	0.140813	1.72342e-06	Alveolar macrophages	growth factor
68	Fgf2	Nrp1	-0.692597	3.84304e-05	Fibroblasts	0.149661	8.71651e-06	Alveolar macrophages	growth factor
445	Tgfb1	Tgfbr2	-0.784111	0.0116615	Fibroblasts	0.132588	4.54775e-11	Alveolar macrophages	growth factor
401	Tgfb1	Itgav	-0.491405	4.90623e-26	Neutrophils	0.213233	2.07859e-09	Alveolar macrophages	growth factor
506	Tgfb2	Tgfbr2	-0.805724	0.0010527	Fibroblasts	0.132588	4.54775e-11	Alveolar macrophages	growth factor
426	Tgfb1	Tgfbr1	-0.784111	0.0116615	Fibroblasts	0.140813	1.72342e-06	Alveolar macrophages	growth factor
641	Vegfa	Nrp2	-0.466991	2.29152e-08	Neutrophils	0.23889	2.4403e-17	Alveolar macrophages	growth factor
795	Vegfc	Itgb1	-0.288614	0.0334546	Fibroblasts	0.389018	2.59978e-09	Monocytes	growth factor
494	Tgfb2	Tgfbr1	-0.805724	0.0010527	Fibroblasts	0.140813	1.72342e-06	Alveolar macrophages	growth factor
59	Fgf2	Cd44	-0.692597	3.84304e-05	Fibroblasts	0.16623	0.018948	Monocytes	growth factor
681	Vegfa	Sirpb1a	-0.466991	2.29152e-08	Neutrophils	0.251374	1.26839e-05	Alveolar macrophages	growth factor
535	Tgfb3	Tgfbr2	-0.726842	0.00309329	Fibroblasts	0.173745	0.0021751	Neutrophils	growth factor
503	Tgfb2	Tgfbr2	-0.728446	9.30775e-18	Alveolar macrophages	0.173745	0.0021751	Neutrophils	growth factor
214	Igf1	Insr	-0.612492	0.0487782	Monocytes	0.207516	1.06143e-18	Alveolar macrophages	growth factor
667	Vegfa	Sirpa	0.464959	0.0447818	Monocytes	-0.277484	4.86212e-34	Neutrophils	growth factor
172	Hgf	Cd44	-0.379852	2.30066e-11	Alveolar macrophages	0.344645	9.72138e-05	T cells	growth factor
447	Tgfb1	Tgfbr2	-0.784111	0.0116615	Fibroblasts	0.173745	0.0021751	Neutrophils	growth factor
209	Igf1	Insr	-0.662083	0.000622577	Fibroblasts	0.207516	1.06143e-18	Alveolar macrophages	growth factor
793	Vegfc	Itgb1	-0.288614	0.0334546	Fibroblasts	0.479613	4.24895e-06	Neutrophils	growth factor
508	Tgfb2	Tgfbr2	-0.805724	0.0010527	Fibroblasts	0.173745	0.0021751	Neutrophils	growth factor
50	Fgf1	Nrp1	-0.937806	4.87861e-07	Fibroblasts	0.149661	8.71651e-06	Alveolar macrophages	growth factor
92	Fgf7	Nrp1	-0.974613	0.000800584	Fibroblasts	0.149661	8.71651e-06	Alveolar macrophages	growth factor
230	Igfbp4	Lrp6	-0.909762	3.71129e-13	Fibroblasts	0.17028	7.88222e-06	Alveolar macrophages	growth factor
26	Fgf1	Cd44	-0.937806	4.87861e-07	Fibroblasts	0.16623	0.018948	Monocytes	growth factor
614	Vegfa	Itgb1	0.464959	0.0447818	Monocytes	-0.338372	3.52136e-06	Fibroblasts	growth factor
723	Vegfa	Sirpb1c	-0.466991	2.29152e-08	Neutrophils	0.341234	0.0384191	Monocytes	growth factor
396	Tgfb1	Itgav	-0.784111	0.0116615	Fibroblasts	0.213233	2.07859e-09	Alveolar macrophages	growth factor
721	Vegfa	Sirpb1c	-0.466991	2.29152e-08	Neutrophils	0.362888	9.59643e-23	Neutrophils	growth factor
673	Vegfa	Gm9733	-0.466991	2.29152e-08	Neutrophils	0.384341	0.00500302	Monocytes	growth factor
608	Vegfa	Itgb1	-0.466991	2.29152e-08	Neutrophils	0.389018	2.59978e-09	Monocytes	growth factor
34	Fgf1	Fgfr1	-0.260136	1.29693e-05	Alveolar macrophages	0.758578	4.48433e-07	Monocytes	growth factor
587	Vegfa	Itgav	-0.466991	2.29152e-08	Neutrophils	0.433945	0.011369	T cells	growth factor
682	Vegfa	Sirpb1a	-0.466991	2.29152e-08	Neutrophils	0.439526	0.000234598	Neutrophils	growth factor
635	Vegfa	Nrp1	0.464959	0.0447818	Monocytes	-0.443892	0.000521362	Fibroblasts	growth factor
566	Vegfa	Flt1	0.464959	0.0447818	Monocytes	-0.451145	2.22479e-06	Monocytes	growth factor
31	Fgf1	Fgfr1	-0.260136	1.29693e-05	Alveolar macrophages	0.809736	0.00894645	Alveolar macrophages	growth factor
743	Vegfa	Gm5150	-0.466991	2.29152e-08	Neutrophils	0.451255	3.77322e-40	Neutrophils	growth factor
404	Tgfb1	Itgav	-0.491405	4.90623e-26	Neutrophils	0.433945	0.011369	T cells	growth factor
606	Vegfa	Itgb1	-0.466991	2.29152e-08	Neutrophils	0.479613	4.24895e-06	Neutrophils	growth factor
203	Igf1	Igf1r	-0.612492	0.0487782	Monocytes	0.370893	1.0251e-38	Neutrophils	growth factor
107	Hbegf	Cd44	-1.37681	0.0041687	Fibroblasts	0.16623	0.018948	Monocytes	growth factor
58	Fgf2	Cd44	-0.692597	3.84304e-05	Fibroblasts	0.344645	9.72138e-05	T cells	growth factor
198	Igf1	Igf1r	-0.662083	0.000622577	Fibroblasts	0.370893	1.0251e-38	Neutrophils	growth factor
474	Tgfb2	Acvr1	-0.728446	9.30775e-18	Alveolar macrophages	0.345738	0.0255789	Monocytes	growth factor
148	Hbegf	Cd9	1.12454	0.011107	Monocytes	-0.22935	1.88995e-72	Alveolar macrophages	growth factor
699	Vegfa	Sirpb1b	-0.466991	2.29152e-08	Neutrophils	0.557655	1.73703e-77	Neutrophils	growth factor
384	Tgfb1	Eng	-0.491405	4.90623e-26	Neutrophils	0.533238	0.000565489	Monocytes	growth factor
622	Vegfa	Kdr	0.464959	0.0447818	Monocytes	-0.595794	7.99659e-07	Fibroblasts	growth factor
28	Fgf1	Egfr	-0.260136	1.29693e-05	Alveolar macrophages	1.06527	0.0278169	Monocytes	growth factor
477	Tgfb2	Acvr1	-0.805724	0.0010527	Fibroblasts	0.345738	0.0255789	Monocytes	growth factor
318	Tgfb1	Acvrl1	-0.136747	1.11339e-24	Alveolar macrophages	2.1126	6.5523e-14	Neutrophils	growth factor
216	Igf1	Insr	-0.612492	0.0487782	Monocytes	0.475933	2.03355e-11	Neutrophils	growth factor
124	Hbegf	Cd82	-1.37681	0.0041687	Fibroblasts	0.214601	0.0204333	T cells	growth factor
578	Vegfa	Itga9	0.464959	0.0447818	Monocytes	-0.651037	0.0494591	Fibroblasts	growth factor
218	Igf1	Insr	-0.612492	0.0487782	Monocytes	0.507239	0.000319575	Monocytes	growth factor
211	Igf1	Insr	-0.662083	0.000622577	Fibroblasts	0.475933	2.03355e-11	Neutrophils	growth factor
25	Fgf1	Cd44	-0.937806	4.87861e-07	Fibroblasts	0.344645	9.72138e-05	T cells	growth factor
152	Hbegf	Cd9	1.12454	0.011107	Monocytes	-0.289718	0.00109926	Monocytes	growth factor
213	Igf1	Insr	-0.662083	0.000622577	Fibroblasts	0.507239	0.000319575	Monocytes	growth factor
745	Vegfa	Gm5150	-0.466991	2.29152e-08	Neutrophils	0.72236	7.29522e-09	Monocytes	growth factor
399	Tgfb1	Itgav	-0.784111	0.0116615	Fibroblasts	0.433945	0.011369	T cells	growth factor
250	Pdgfb	Itgav	-1.6206	0.0326281	Fibroblasts	0.213233	2.07859e-09	Alveolar macrophages	growth factor
527	Tgfb3	Eng	-0.726842	0.00309329	Fibroblasts	0.533238	0.000565489	Monocytes	growth factor
482	Tgfb2	Eng	-0.728446	9.30775e-18	Alveolar macrophages	0.533238	0.000565489	Monocytes	growth factor
563	Vegfa	Flt1	0.464959	0.0447818	Monocytes	-0.847919	0.0122669	Fibroblasts	growth factor
720	Vegfa	Sirpb1c	-0.466991	2.29152e-08	Neutrophils	0.848889	0.00358077	Fibroblasts	growth factor
381	Tgfb1	Eng	-0.784111	0.0116615	Fibroblasts	0.533238	0.000565489	Monocytes	growth factor
263	Pdgfb	Lrp1	-1.6206	0.0326281	Fibroblasts	0.260907	1.29326e-06	Monocytes	growth factor
485	Tgfb2	Eng	-0.805724	0.0010527	Fibroblasts	0.533238	0.000565489	Monocytes	growth factor
186	Hgf	Sdc1	-0.379852	2.30066e-11	Alveolar macrophages	1.1317	0.0015115	Monocytes	growth factor
4	Fgf10	Fgfr1	-0.591239	0.0362877	Fibroblasts	0.758578	4.48433e-07	Monocytes	growth factor
201	Igf1	Igf1r	-0.612492	0.0487782	Monocytes	0.736441	1.84753e-15	Alveolar macrophages	growth factor
106	Hbegf	Cd44	-1.37681	0.0041687	Fibroblasts	0.344645	9.72138e-05	T cells	growth factor
204	Igf1	Igf1r	-0.612492	0.0487782	Monocytes	0.774886	2.46332e-07	T cells	growth factor
1	Fgf10	Fgfr1	-0.591239	0.0362877	Fibroblasts	0.809736	0.00894645	Alveolar macrophages	growth factor
196	Igf1	Igf1r	-0.662083	0.000622577	Fibroblasts	0.736441	1.84753e-15	Alveolar macrophages	growth factor
544	Vegfa	Egfr	-0.466991	2.29152e-08	Neutrophils	1.06527	0.0278169	Monocytes	growth factor
199	Igf1	Igf1r	-0.662083	0.000622577	Fibroblasts	0.774886	2.46332e-07	T cells	growth factor
63	Fgf2	Fgfr1	-0.692597	3.84304e-05	Fibroblasts	0.758578	4.48433e-07	Monocytes	growth factor
60	Fgf2	Fgfr1	-0.692597	3.84304e-05	Fibroblasts	0.809736	0.00894645	Alveolar macrophages	growth factor
81	Fgf2	Sdc3	-0.692597	3.84304e-05	Fibroblasts	0.882205	3.90839e-12	Monocytes	growth factor
742	Vegfa	Gm5150	-0.466991	2.29152e-08	Neutrophils	1.35985	0.00666637	Fibroblasts	growth factor
700	Vegfa	Sirpb1b	-0.466991	2.29152e-08	Neutrophils	1.38425	9.11191e-05	T cells	growth factor
722	Vegfa	Sirpb1c	-0.466991	2.29152e-08	Neutrophils	1.39669	0.000220548	T cells	growth factor
744	Vegfa	Gm5150	-0.466991	2.29152e-08	Neutrophils	1.42262	1.62219e-05	T cells	growth factor
253	Pdgfb	Itgav	-1.6206	0.0326281	Fibroblasts	0.433945	0.011369	T cells	growth factor
38	Fgf1	Fgfr1	-0.937806	4.87861e-07	Fibroblasts	0.758578	4.48433e-07	Monocytes	growth factor
131	Hbegf	Cd82	1.12454	0.011107	Monocytes	-0.652489	0.0170923	Fibroblasts	growth factor
89	Fgf7	Fgfr1	-0.974613	0.000800584	Fibroblasts	0.758578	4.48433e-07	Monocytes	growth factor
35	Fgf1	Fgfr1	-0.937806	4.87861e-07	Fibroblasts	0.809736	0.00894645	Alveolar macrophages	growth factor
75	Fgf2	Sdc1	-0.692597	3.84304e-05	Fibroblasts	1.1317	0.0015115	Monocytes	growth factor
86	Fgf7	Fgfr1	-0.974613	0.000800584	Fibroblasts	0.809736	0.00894645	Alveolar macrophages	growth factor
14	Fgf18	Fgfr1	-1.08413	1.31581e-07	Fibroblasts	0.758578	4.48433e-07	Monocytes	growth factor
278	Pdgfb	S1pr1	-1.6206	0.0326281	Fibroblasts	0.513196	0.0402397	Monocytes	growth factor
698	Vegfa	Sirpb1b	-0.466991	2.29152e-08	Neutrophils	1.81718	2.91688e-05	Fibroblasts	growth factor
11	Fgf18	Fgfr1	-1.08413	1.31581e-07	Fibroblasts	0.809736	0.00894645	Alveolar macrophages	growth factor
100	Fgf9	Fgfr1	-1.20358	0.00311349	Fibroblasts	0.758578	4.48433e-07	Monocytes	growth factor
159	Hbegf	Erbb2	-1.37681	0.0041687	Fibroblasts	0.70362	1.44133e-06	Alveolar macrophages	growth factor
97	Fgf9	Fgfr1	-1.20358	0.00311349	Fibroblasts	0.809736	0.00894645	Alveolar macrophages	growth factor
30	Fgf1	Egfr	-0.937806	4.87861e-07	Fibroblasts	1.06527	0.0278169	Monocytes	growth factor
247	Pdgfa	Pdgfrb	-0.796761	0.0173213	Fibroblasts	1.30188	0.0397922	Monocytes	growth factor
326	Tgfb1	Acvrl1	-0.491405	4.90623e-26	Neutrophils	2.1126	6.5523e-14	Neutrophils	growth factor
249	Pdgfa	Pdgfrb	-0.837512	0.00307828	Monocytes	1.30188	0.0397922	Monocytes	growth factor
149	Hbegf	Cd9	1.12454	0.011107	Monocytes	-0.96975	1.02028e-08	Fibroblasts	growth factor
168	Hbegf	Prlr	1.12454	0.011107	Monocytes	-1.25682	0.00350615	Fibroblasts	growth factor
154	Hbegf	Egfr	-1.37681	0.0041687	Fibroblasts	1.06527	0.0278169	Monocytes	growth factor
523	Tgfb3	Acvrl1	-0.726842	0.00309329	Fibroblasts	2.1126	6.5523e-14	Neutrophils	growth factor
300	Pdgfd	Pdgfrb	-1.1955	3.13108e-08	Fibroblasts	1.30188	0.0397922	Monocytes	growth factor
322	Tgfb1	Acvrl1	-0.784111	0.0116615	Fibroblasts	2.1126	6.5523e-14	Neutrophils	growth factor
270	Pdgfb	Pdgfrb	-1.6206	0.0326281	Fibroblasts	1.30188	0.0397922	Monocytes	growth factor
21100	Adam12	Itga9	Inf	0.0139826	Fibroblasts	0.0001	NA	Monocytes	other
24100	Adam12	Itgb1	Inf	0.0139826	Fibroblasts	0.0639435	0.00054798	Alveolar macrophages	other
26100	Adam12	Itgb1	Inf	0.0139826	Fibroblasts	0.479613	4.24895e-06	Neutrophils	other
27100	Adam12	Itgb1	Inf	0.0139826	Fibroblasts	0.0001	NA	T cells	other
28100	Adam12	Itgb1	Inf	0.0139826	Fibroblasts	0.389018	2.59978e-09	Monocytes	other
35100	Adam12	Sdc4	Inf	0.0139826	Fibroblasts	0.0001	NA	Neutrophils	other
36100	Adam12	Sdc4	Inf	0.0139826	Fibroblasts	0.0001	NA	T cells	other
37100	Adam12	Sdc4	Inf	0.0139826	Fibroblasts	0.0001	NA	Monocytes	other
77610	B2m	Klri2	-0.058862	1.84617e-06	Alveolar macrophages	#NAME?	0.0472982	Fibroblasts	other
77810	B2m	Klri2	-0.693641	3.74099e-13	Fibroblasts	#NAME?	0.0472982	Fibroblasts	other
78010	B2m	Klri2	-0.0639233	6.02763e-07	Neutrophils	#NAME?	0.0472982	Fibroblasts	other
832	Bgn	Tlr1	0.769094	0.0112038	Alveolar macrophages	Inf	0.0102194	Fibroblasts	other
1478	Calm1	Grm3	-0.105086	7.44384e-15	Alveolar macrophages	#NAME?	0.0472982	Fibroblasts	other
1479	Calm1	Grm3	-0.627978	5.34699e-05	Fibroblasts	#NAME?	0.0472982	Fibroblasts	other
1557	Calm1	Mylk2	-0.105086	7.44384e-15	Alveolar macrophages	#NAME?	0.0472982	Fibroblasts	other
1558	Calm1	Mylk2	-0.627978	5.34699e-05	Fibroblasts	#NAME?	0.0472982	Fibroblasts	other
1701	Calm2	Mylk2	-0.116631	1.27333e-10	Alveolar macrophages	#NAME?	0.0472982	Fibroblasts	other
1702	Calm2	Mylk2	-0.537408	0.000296045	Fibroblasts	#NAME?	0.0472982	Fibroblasts	other
1807	Calm3	Mylk2	-0.203374	2.53822e-40	Alveolar macrophages	#NAME?	0.0472982	Fibroblasts	other
1808	Calm3	Mylk2	-0.454255	0.0037497	Fibroblasts	#NAME?	0.0472982	Fibroblasts	other
1913	Camp	Egfr	Inf	0.0101601	Monocytes	0.0001	NA	Fibroblasts	other
1914	Camp	Egfr	Inf	0.0101601	Monocytes	1.06527	0.0278169	Monocytes	other
1925	Camp	Igf1r	Inf	0.0101601	Monocytes	0.736441	1.84753e-15	Alveolar macrophages	other
1926	Camp	Igf1r	Inf	0.0101601	Monocytes	0.0001	NA	Fibroblasts	other
1927	Camp	Igf1r	Inf	0.0101601	Monocytes	0.370893	1.0251e-38	Neutrophils	other
1928	Camp	Igf1r	Inf	0.0101601	Monocytes	0.774886	2.46332e-07	T cells	other
1929	Camp	Igf1r	Inf	0.0101601	Monocytes	0.0001	NA	Monocytes	other
1938	Camp	P2rx7	Inf	0.0101601	Monocytes	0.0001	NA	Alveolar macrophages	other
1939	Camp	P2rx7	Inf	0.0101601	Monocytes	0.0001	NA	Neutrophils	other
1940	Camp	P2rx7	Inf	0.0101601	Monocytes	0.883252	0.0194161	T cells	other
1941	Camp	P2rx7	Inf	0.0101601	Monocytes	0.0001	NA	Monocytes	other
2078	Cdh1	Ptprf	0.189381	0.000571401	Alveolar macrophages	Inf	0.0169469	Neutrophils	other
2605	Col4a5	Cd47	Inf	0.0340484	Monocytes	0.0184389	0.0168039	Alveolar macrophages	other
2607	Col4a5	Cd47	Inf	0.0340484	Monocytes	0.404901	5.51323e-35	Neutrophils	other
2608	Col4a5	Cd47	Inf	0.0340484	Monocytes	0.0001	NA	T cells	other
2609	Col4a5	Cd47	Inf	0.0340484	Monocytes	0.0906965	0.0115989	Monocytes	other
2615	Col4a5	Cd93	Inf	0.0340484	Monocytes	0.553594	8.58774e-09	Alveolar macrophages	other
2616	Col4a5	Cd93	Inf	0.0340484	Monocytes	0.0001	NA	Fibroblasts	other
2617	Col4a5	Cd93	Inf	0.0340484	Monocytes	0.482543	8.64466e-07	Neutrophils	other
2618	Col4a5	Cd93	Inf	0.0340484	Monocytes	0.0001	NA	T cells	other
2619	Col4a5	Cd93	Inf	0.0340484	Monocytes	0.866691	2.13934e-14	Monocytes	other
2624	Col4a5	Itga1	Inf	0.0340484	Monocytes	0.333063	8.18167e-13	Alveolar macrophages	other
2626	Col4a5	Itga1	Inf	0.0340484	Monocytes	0.0001	NA	T cells	other
2627	Col4a5	Itga1	Inf	0.0340484	Monocytes	0.0001	NA	Monocytes	other
2629	Col4a5	Itga2	Inf	0.0340484	Monocytes	0.0001	NA	T cells	other
2635	Col4a5	Itgav	Inf	0.0340484	Monocytes	0.213233	2.07859e-09	Alveolar macrophages	other
2636	Col4a5	Itgav	Inf	0.0340484	Monocytes	0.0001	NA	Fibroblasts	other
2637	Col4a5	Itgav	Inf	0.0340484	Monocytes	0.0001	NA	Neutrophils	other
2638	Col4a5	Itgav	Inf	0.0340484	Monocytes	0.433945	0.011369	T cells	other
2639	Col4a5	Itgav	Inf	0.0340484	Monocytes	0.0001	NA	Monocytes	other
2645	Col4a5	Itgb1	Inf	0.0340484	Monocytes	0.0639435	0.00054798	Alveolar macrophages	other
2647	Col4a5	Itgb1	Inf	0.0340484	Monocytes	0.479613	4.24895e-06	Neutrophils	other
2648	Col4a5	Itgb1	Inf	0.0340484	Monocytes	0.0001	NA	T cells	other
2649	Col4a5	Itgb1	Inf	0.0340484	Monocytes	0.389018	2.59978e-09	Monocytes	other
4274	Hsp90b1	Tlr1	0.193491	2.09117e-40	Alveolar macrophages	Inf	0.0102194	Fibroblasts	other
4287	Hsp90b1	Tlr1	0.29925	1.92561e-10	T cells	Inf	0.0102194	Fibroblasts	other
4292	Hsp90b1	Tlr1	0.387918	3.73769e-12	Monocytes	Inf	0.0102194	Fibroblasts	other
5339	Matn1	Itga1	Inf	0.00681987	Monocytes	0.333063	8.18167e-13	Alveolar macrophages	other
5341	Matn1	Itga1	Inf	0.00681987	Monocytes	0.0001	NA	T cells	other
5342	Matn1	Itga1	Inf	0.00681987	Monocytes	0.0001	NA	Monocytes	other
5343	Matn1	Itgb1	Inf	0.00681987	Monocytes	0.0639435	0.00054798	Alveolar macrophages	other
5345	Matn1	Itgb1	Inf	0.00681987	Monocytes	0.479613	4.24895e-06	Neutrophils	other
5346	Matn1	Itgb1	Inf	0.00681987	Monocytes	0.0001	NA	T cells	other
5347	Matn1	Itgb1	Inf	0.00681987	Monocytes	0.389018	2.59978e-09	Monocytes	other
5447	Mfap5	Notch1	Inf	0.0101601	Monocytes	0.177222	3.35711e-07	Alveolar macrophages	other
5448	Mfap5	Notch1	Inf	0.0101601	Monocytes	0.0001	NA	Fibroblasts	other
5449	Mfap5	Notch1	Inf	0.0101601	Monocytes	0.119622	0.00159935	Neutrophils	other
5450	Mfap5	Notch1	Inf	0.0101601	Monocytes	0.0001	NA	T cells	other
5451	Mfap5	Notch1	Inf	0.0101601	Monocytes	0.0001	NA	Monocytes	other
5793	Orm1	Ccr5	Inf	0.000616022	Alveolar macrophages	0.0001	NA	Neutrophils	other
5794	Orm1	Ccr5	Inf	0.000616022	Alveolar macrophages	0.0001	NA	T cells	other
5795	Orm1	Ccr5	Inf	0.000616022	Alveolar macrophages	0.520595	5.71747e-06	Monocytes	other
5838	Pcsk9	Vldlr	#NAME?	0.0123847	Fibroblasts	-0.28899	0.00563349	Fibroblasts	other
6135	Prss23	Tmem222	Inf	0.0131878	Neutrophils	0.0001	NA	Alveolar macrophages	other
6137	Prss23	Tmem222	Inf	0.0131878	Neutrophils	0.0001	NA	Neutrophils	other
6138	Prss23	Tmem222	Inf	0.0131878	Neutrophils	0.0001	NA	T cells	other
6139	Prss23	Tmem222	Inf	0.0131878	Neutrophils	0.0001	NA	Monocytes	other
7274	Sytl3	Nrxn1	-1.33056	0.000659584	Neutrophils	#NAME?	0.0123847	Fibroblasts	other
8169	Vcan	Tlr1	2.27034	0.0331334	Neutrophils	Inf	0.0102194	Fibroblasts	other
8174	Vcan	Tlr1	2.69417	1.62613e-40	Monocytes	Inf	0.0102194	Fibroblasts	other
5308	Ltf	Gp9	5.4439	8.04297e-07	Neutrophils	2.85827	0.030001	Monocytes	other
8175	Vcan	Tlr1	2.69417	1.62613e-40	Monocytes	4.03094	5.6108e-64	Neutrophils	other
8170	Vcan	Tlr1	2.27034	0.0331334	Neutrophils	4.03094	5.6108e-64	Neutrophils	other
7120	Spon2	Gm49368	3.84673	0.0491398	T cells	1.87126	0.0122354	Fibroblasts	other
5307	Ltf	Gp9	5.4439	8.04297e-07	Neutrophils	1.25664	4.35913e-10	Alveolar macrophages	other
7122	Spon2	Gm49368	3.84673	0.0491398	T cells	1.65081	9.48535e-05	T cells	other
7125	Spon2	Gm49368	3.25881	0.0327904	Monocytes	1.87126	0.0122354	Fibroblasts	other
7137	Spon2	Itgam	3.84673	0.0491398	T cells	1.54957	6.53344e-10	T cells	other
1912	Camp	Egfr	5.45875	4.30022e-12	Neutrophils	1.06527	0.0278169	Monocytes	other
7127	Spon2	Gm49368	3.25881	0.0327904	Monocytes	1.65081	9.48535e-05	T cells	other
7135	Spon2	Itgam	3.84673	0.0491398	T cells	1.37245	0.000309648	Fibroblasts	other
7119	Spon2	Gm49368	3.84673	0.0491398	T cells	1.33709	1.61106e-26	Alveolar macrophages	other
7134	Spon2	Itgam	3.84673	0.0491398	T cells	1.33686	3.04985e-46	Alveolar macrophages	other
7142	Spon2	Itgam	3.25881	0.0327904	Monocytes	1.54957	6.53344e-10	T cells	other
1910	Camp	Egfr	4.72018	1.4965e-11	Alveolar macrophages	1.06527	0.0278169	Monocytes	other
1182	C3	Ifitm1	1.4597	9.43455e-05	T cells	3.37724	3.71902e-36	T cells	other
8161	Vcan	Selp	2.69417	1.62613e-40	Monocytes	1.80816	1.68509e-09	Alveolar macrophages	other
1936	Camp	P2rx7	5.45875	4.30022e-12	Neutrophils	0.883252	0.0194161	T cells	other
7138	Spon2	Itgam	3.84673	0.0491398	T cells	1.20364	1.43347e-32	Monocytes	other
7140	Spon2	Itgam	3.25881	0.0327904	Monocytes	1.37245	0.000309648	Fibroblasts	other
7124	Spon2	Gm49368	3.25881	0.0327904	Monocytes	1.33709	1.61106e-26	Alveolar macrophages	other
7139	Spon2	Itgam	3.25881	0.0327904	Monocytes	1.33686	3.04985e-46	Alveolar macrophages	other
3553	Fn1	Tnfrsf11b	1.67455	2.87563e-25	Monocytes	2.58467	0.00738246	Alveolar macrophages	other
7688	Thbs1	Tnfrsf11b	1.66377	8.11947e-22	Monocytes	2.58467	0.00738246	Alveolar macrophages	other
1179	C3	Ifitm1	1.4597	9.43455e-05	T cells	2.93875	8.87248e-302	Alveolar macrophages	other
1923	Camp	Igf1r	5.45875	4.30022e-12	Neutrophils	0.774886	2.46332e-07	T cells	other
2239	Col1a1	Ddr2	3.25881	0.0127006	Monocytes	1.28367	0.0488143	Alveolar macrophages	other
1932	Camp	P2rx7	4.72018	1.4965e-11	Alveolar macrophages	0.883252	0.0194161	T cells	other
8157	Vcan	Selp	2.27034	0.0331334	Neutrophils	1.80816	1.68509e-09	Alveolar macrophages	other
1920	Camp	Igf1r	5.45875	4.30022e-12	Neutrophils	0.736441	1.84753e-15	Alveolar macrophages	other
7143	Spon2	Itgam	3.25881	0.0327904	Monocytes	1.20364	1.43347e-32	Monocytes	other
1181	C3	Ifitm1	1.4597	9.43455e-05	T cells	2.63926	0	Neutrophils	other
1180	C3	Ifitm1	1.4597	9.43455e-05	T cells	2.58818	1.43257e-14	Fibroblasts	other
4113	Hp	Gm49368	2.00582	6.28323e-12	Fibroblasts	1.87126	0.0122354	Fibroblasts	other
1232	C3	Ifitm6	1.4597	9.43455e-05	T cells	2.52229	1.18716e-05	T cells	other
1918	Camp	Igf1r	4.72018	1.4965e-11	Alveolar macrophages	0.774886	2.46332e-07	T cells	other
4123	Hp	Gm49368	1.91755	7.06892e-13	T cells	1.87126	0.0122354	Fibroblasts	other
1915	Camp	Igf1r	4.72018	1.4965e-11	Alveolar macrophages	0.736441	1.84753e-15	Alveolar macrophages	other
3989	Gpc3	Igf1r	4.47979	5.27044e-20	Neutrophils	0.774886	2.46332e-07	T cells	other
1183	C3	Ifitm1	1.4597	9.43455e-05	T cells	2.36136	5.07303e-29	Monocytes	other
1229	C3	Ifitm6	1.4597	9.43455e-05	T cells	2.34806	4.26459e-52	Alveolar macrophages	other
4115	Hp	Gm49368	2.00582	6.28323e-12	Fibroblasts	1.65081	9.48535e-05	T cells	other
3986	Gpc3	Igf1r	4.47979	5.27044e-20	Neutrophils	0.736441	1.84753e-15	Alveolar macrophages	other
4128	Hp	Gm49368	1.7304	3.2114e-81	Monocytes	1.87126	0.0122354	Fibroblasts	other
1187	C3	Ifitm1	0.953733	1.67095e-24	Monocytes	3.37724	3.71902e-36	T cells	other
5755	Ntf3	Ntrk1	-1.75879	0.0395006	Fibroblasts	-1.82918	0.000880279	Fibroblasts	other
1230	C3	Ifitm6	1.4597	9.43455e-05	T cells	2.19569	0.0217922	Fibroblasts	other
4125	Hp	Gm49368	1.91755	7.06892e-13	T cells	1.65081	9.48535e-05	T cells	other
7026	Serping1	Selp	1.72037	0.0064985	Neutrophils	1.80816	1.68509e-09	Alveolar macrophages	other
4140	Hp	Itgam	2.00582	6.28323e-12	Fibroblasts	1.54957	6.53344e-10	T cells	other
833	Bgn	Tlr1	0.769094	0.0112038	Alveolar macrophages	4.03094	5.6108e-64	Neutrophils	other
3320	Fn1	Il17rc	1.67455	2.87563e-25	Monocytes	1.84673	0.0314722	T cells	other
8150	Vcan	Sell	2.69417	1.62613e-40	Monocytes	1.12129	3.58707e-06	Fibroblasts	other
8163	Vcan	Selp	2.69417	1.62613e-40	Monocytes	1.11885	3.93961e-30	Neutrophils	other
4108	Hp	Gm49368	1.60165	1.93923e-72	Alveolar macrophages	1.87126	0.0122354	Fibroblasts	other
2483	Col3a1	Ddr2	2.32998	2.89273e-07	Neutrophils	1.28367	0.0488143	Alveolar macrophages	other
4150	Hp	Itgam	1.91755	7.06892e-13	T cells	1.54957	6.53344e-10	T cells	other
2409	Col1a2	Itga2b	2.12131	0.00313143	Monocytes	1.3919	0.00547596	Neutrophils	other
2805	Cp	Slc40a1	1.63291	0.007759	Neutrophils	1.80487	1.84062e-05	Fibroblasts	other
3234	Fbn1	Itgb3	2.74673	2.25353e-10	Alveolar macrophages	1.05425	0.000245301	Alveolar macrophages	other
8112	Vcan	Egfr	2.69417	1.62613e-40	Monocytes	1.06527	0.0278169	Monocytes	other
7123	Spon2	Gm49368	3.84673	0.0491398	T cells	0.745077	3.90914e-07	Monocytes	other
4130	Hp	Gm49368	1.7304	3.2114e-81	Monocytes	1.65081	9.48535e-05	T cells	other
4059	Hdc	Hrh2	1.4539	7.01912e-06	T cells	1.95413	1.53123e-11	Alveolar macrophages	other
2221	Col1a1	Cd93	3.25881	0.0127006	Monocytes	0.866691	2.13934e-14	Monocytes	other
1184	C3	Ifitm1	0.953733	1.67095e-24	Monocytes	2.93875	8.87248e-302	Alveolar macrophages	other
8173	Vcan	Tlr1	2.69417	1.62613e-40	Monocytes	1.03951	0.000106555	Alveolar macrophages	other
4050	Hdc	Hrh2	1.43317	5.5886e-78	Alveolar macrophages	1.95413	1.53123e-11	Alveolar macrophages	other
4138	Hp	Itgam	2.00582	6.28323e-12	Fibroblasts	1.37245	0.000309648	Fibroblasts	other
1255	C3	Gm49368	1.4597	9.43455e-05	T cells	1.87126	0.0122354	Fibroblasts	other
1157	C3	Ifitm2	1.4597	9.43455e-05	T cells	1.85819	1.03784e-19	T cells	other
4112	Hp	Gm49368	2.00582	6.28323e-12	Fibroblasts	1.33709	1.61106e-26	Alveolar macrophages	other
4137	Hp	Itgam	2.00582	6.28323e-12	Fibroblasts	1.33686	3.04985e-46	Alveolar macrophages	other
4155	Hp	Itgam	1.7304	3.2114e-81	Monocytes	1.54957	6.53344e-10	T cells	other
2232	Col1a1	Ddr1	3.25881	0.0127006	Monocytes	0.822462	0.00822932	Monocytes	other
2406	Col1a2	Itga2b	1.90924	4.24243e-06	Neutrophils	1.3919	0.00547596	Neutrophils	other
4110	Hp	Gm49368	1.60165	1.93923e-72	Alveolar macrophages	1.65081	9.48535e-05	T cells	other
3549	Fn1	Tnfrsf11b	1.02031	1.55738e-16	Neutrophils	2.58467	0.00738246	Alveolar macrophages	other
4148	Hp	Itgam	1.91755	7.06892e-13	T cells	1.37245	0.000309648	Fibroblasts	other
2400	Col1a2	Itga2b	1.87166	3.75176e-18	Alveolar macrophages	1.3919	0.00547596	Neutrophils	other
3086	F10	Gm49368	1.38226	2.41429e-09	Neutrophils	1.87126	0.0122354	Fibroblasts	other
4122	Hp	Gm49368	1.91755	7.06892e-13	T cells	1.33709	1.61106e-26	Alveolar macrophages	other
4147	Hp	Itgam	1.91755	7.06892e-13	T cells	1.33686	3.04985e-46	Alveolar macrophages	other
8145	Vcan	Sell	2.27034	0.0331334	Neutrophils	1.12129	3.58707e-06	Fibroblasts	other
8159	Vcan	Selp	2.27034	0.0331334	Neutrophils	1.11885	3.93961e-30	Neutrophils	other
1186	C3	Ifitm1	0.953733	1.67095e-24	Monocytes	2.63926	0	Neutrophils	other
1418	C4b	Cd46	1.78177	6.44341e-07	Neutrophils	1.4019	1.6683e-16	Neutrophils	other
4135	Hp	Itgam	1.60165	1.93923e-72	Alveolar macrophages	1.54957	6.53344e-10	T cells	other
1185	C3	Ifitm1	0.953733	1.67095e-24	Monocytes	2.58818	1.43257e-14	Fibroblasts	other
1231	C3	Ifitm6	1.4597	9.43455e-05	T cells	1.67537	7.15492e-79	Neutrophils	other
8149	Vcan	Sell	2.69417	1.62613e-40	Monocytes	0.903973	2.23373e-27	Alveolar macrophages	other
7128	Spon2	Gm49368	3.25881	0.0327904	Monocytes	0.745077	3.90914e-07	Monocytes	other
1207	C3	Ifitm3	1.4597	9.43455e-05	T cells	1.662	1.6583e-10	T cells	other
8110	Vcan	Egfr	2.27034	0.0331334	Neutrophils	1.06527	0.0278169	Monocytes	other
4141	Hp	Itgam	2.00582	6.28323e-12	Fibroblasts	1.20364	1.43347e-32	Monocytes	other
1257	C3	Gm49368	1.4597	9.43455e-05	T cells	1.65081	9.48535e-05	T cells	other
1237	C3	Ifitm6	0.953733	1.67095e-24	Monocytes	2.52229	1.18716e-05	T cells	other
4433	Hspg2	Sdc1	2.12131	0.0428679	Monocytes	1.1317	0.0015115	Monocytes	other
2002	Cd34	Selp	1.32586	0.000778669	Alveolar macrophages	1.80816	1.68509e-09	Alveolar macrophages	other
3091	F10	Gm49368	1.28008	1.23432e-41	Monocytes	1.87126	0.0122354	Fibroblasts	other
3551	Fn1	Tnfrsf11b	0.921653	0.00667223	T cells	2.58467	0.00738246	Alveolar macrophages	other
4153	Hp	Itgam	1.7304	3.2114e-81	Monocytes	1.37245	0.000309648	Fibroblasts	other
8168	Vcan	Tlr1	2.27034	0.0331334	Neutrophils	1.03951	0.000106555	Alveolar macrophages	other
3201	Fbln2	Itgb3	2.23858	2.54054e-06	Alveolar macrophages	1.05425	0.000245301	Alveolar macrophages	other
3336	Fn1	Itga2b	1.67455	2.87563e-25	Monocytes	1.3919	0.00547596	Neutrophils	other
6497	S100a8	Tlr4	2.22096	1.19373e-43	Fibroblasts	1.04318	2.2016e-44	Neutrophils	other
7499	Thbs1	Itga2b	1.66377	8.11947e-22	Monocytes	1.3919	0.00547596	Neutrophils	other
4127	Hp	Gm49368	1.7304	3.2114e-81	Monocytes	1.33709	1.61106e-26	Alveolar macrophages	other
4152	Hp	Itgam	1.7304	3.2114e-81	Monocytes	1.33686	3.04985e-46	Alveolar macrophages	other
4151	Hp	Itgam	1.91755	7.06892e-13	T cells	1.20364	1.43347e-32	Monocytes	other
3072	F10	F3	1.38226	2.41429e-09	Neutrophils	1.65485	7.02388e-08	Monocytes	other
3088	F10	Gm49368	1.38226	2.41429e-09	Neutrophils	1.65081	9.48535e-05	T cells	other
1282	C3	Itgam	1.4597	9.43455e-05	T cells	1.54957	6.53344e-10	T cells	other
1188	C3	Ifitm1	0.953733	1.67095e-24	Monocytes	2.36136	5.07303e-29	Monocytes	other
5757	Ntf3	Ntrk3	-1.75879	0.0395006	Fibroblasts	-1.27984	0.000402668	Fibroblasts	other
5557	Mmp9	Gm49368	1.19971	4.91793e-08	Fibroblasts	1.87126	0.0122354	Fibroblasts	other
5552	Mmp9	Gm49368	1.19802	7.90814e-58	Alveolar macrophages	1.87126	0.0122354	Fibroblasts	other
1234	C3	Ifitm6	0.953733	1.67095e-24	Monocytes	2.34806	4.26459e-52	Alveolar macrophages	other
2465	Col1a2	Itgb3	2.12131	0.00313143	Monocytes	1.05425	0.000245301	Alveolar macrophages	other
4390	Hspg2	Chrm3	2.12131	0.0428679	Monocytes	1.03688	8.92503e-07	Alveolar macrophages	other
4133	Hp	Itgam	1.60165	1.93923e-72	Alveolar macrophages	1.37245	0.000309648	Fibroblasts	other
2546	Col4a2	Cd93	2.50738	0.0137569	Neutrophils	0.866691	2.13934e-14	Monocytes	other
3108	F10	Itgam	1.38226	2.41429e-09	Neutrophils	1.54957	6.53344e-10	T cells	other
4107	Hp	Gm49368	1.60165	1.93923e-72	Alveolar macrophages	1.33709	1.61106e-26	Alveolar macrophages	other
4132	Hp	Itgam	1.60165	1.93923e-72	Alveolar macrophages	1.33686	3.04985e-46	Alveolar macrophages	other
4053	Hdc	Hrh2	1.09421	1.38448e-06	Fibroblasts	1.95413	1.53123e-11	Alveolar macrophages	other
1204	C3	Ifitm3	1.4597	9.43455e-05	T cells	1.46105	2.10855e-74	Alveolar macrophages	other
3076	F10	F3	1.28008	1.23432e-41	Monocytes	1.65485	7.02388e-08	Monocytes	other
3093	F10	Gm49368	1.28008	1.23432e-41	Monocytes	1.65081	9.48535e-05	T cells	other
1235	C3	Ifitm6	0.953733	1.67095e-24	Monocytes	2.19569	0.0217922	Fibroblasts	other
4156	Hp	Itgam	1.7304	3.2114e-81	Monocytes	1.20364	1.43347e-32	Monocytes	other
8144	Vcan	Sell	2.27034	0.0331334	Neutrophils	0.903973	2.23373e-27	Alveolar macrophages	other
1083	C3	Cd46	1.4597	9.43455e-05	T cells	1.4019	1.6683e-16	Neutrophils	other
1922	Camp	Igf1r	5.45875	4.30022e-12	Neutrophils	0.370893	1.0251e-38	Neutrophils	other
2460	Col1a2	Itgb3	1.90924	4.24243e-06	Neutrophils	1.05425	0.000245301	Alveolar macrophages	other
1280	C3	Itgam	1.4597	9.43455e-05	T cells	1.37245	0.000309648	Fibroblasts	other
6493	S100a8	Tlr4	1.9017	0	Alveolar macrophages	1.04318	2.2016e-44	Neutrophils	other
3113	F10	Itgam	1.28008	1.23432e-41	Monocytes	1.54957	6.53344e-10	T cells	other
5559	Mmp9	Gm49368	1.19971	4.91793e-08	Fibroblasts	1.65081	9.48535e-05	T cells	other
5554	Mmp9	Gm49368	1.19802	7.90814e-58	Alveolar macrophages	1.65081	9.48535e-05	T cells	other
2450	Col1a2	Itgb3	1.87166	3.75176e-18	Alveolar macrophages	1.05425	0.000245301	Alveolar macrophages	other
8164	Vcan	Selp	2.69417	1.62613e-40	Monocytes	0.726899	4.49753e-08	Monocytes	other
1254	C3	Gm49368	1.4597	9.43455e-05	T cells	1.33709	1.61106e-26	Alveolar macrophages	other
1279	C3	Itgam	1.4597	9.43455e-05	T cells	1.33686	3.04985e-46	Alveolar macrophages	other
4136	Hp	Itgam	1.60165	1.93923e-72	Alveolar macrophages	1.20364	1.43347e-32	Monocytes	other
2684	Col5a1	Sdc3	2.18413	0.000139447	Alveolar macrophages	0.882205	3.90839e-12	Monocytes	other
7028	Serping1	Selp	1.72037	0.0064985	Neutrophils	1.11885	3.93961e-30	Neutrophils	other
6056	Plau	Mrc2	-1.475	0.000501501	Fibroblasts	-1.30452	3.26542e-08	Fibroblasts	other
5567	Mmp9	Gm49368	1.02655	2.91858e-09	T cells	1.87126	0.0122354	Fibroblasts	other
2478	Col3a1	Ddr1	2.32998	2.89273e-07	Neutrophils	0.822462	0.00822932	Monocytes	other
6505	S100a8	Tlr4	1.83518	8.92907e-122	T cells	1.04318	2.2016e-44	Neutrophils	other
3106	F10	Itgam	1.38226	2.41429e-09	Neutrophils	1.37245	0.000309648	Fibroblasts	other
1177	C3	Ifitm1	0.561557	5.0052e-19	Neutrophils	3.37724	3.71902e-36	T cells	other
5799	Orm1	Ccr5	3.62084	2.61091e-08	Neutrophils	0.520595	5.71747e-06	Monocytes	other
3316	Fn1	Il17rc	1.02031	1.55738e-16	Neutrophils	1.84673	0.0314722	T cells	other
7663	Thbs1	Sdc1	1.66377	8.11947e-22	Monocytes	1.1317	0.0015115	Monocytes	other
2949	Ebi3	Il6st	2.52131	0.0128395	Fibroblasts	0.74502	0.0486093	Neutrophils	other
5584	Mmp9	Itgam	1.19971	4.91793e-08	Fibroblasts	1.54957	6.53344e-10	T cells	other
5579	Mmp9	Itgam	1.19802	7.90814e-58	Alveolar macrophages	1.54957	6.53344e-10	T cells	other
3085	F10	Gm49368	1.38226	2.41429e-09	Neutrophils	1.33709	1.61106e-26	Alveolar macrophages	other
3105	F10	Itgam	1.38226	2.41429e-09	Neutrophils	1.33686	3.04985e-46	Alveolar macrophages	other
2097	Chad	Itgb1	3.84673	0.0491398	T cells	0.479613	4.24895e-06	Neutrophils	other
3238	Fbn1	Itgb3	2.74673	2.25353e-10	Alveolar macrophages	0.67048	0.0285749	Monocytes	other
2972	Efemp1	Egfr	1.72602	0.00674392	Neutrophils	1.06527	0.0278169	Monocytes	other
2373	Col1a2	Cd93	2.12131	0.00313143	Monocytes	0.866691	2.13934e-14	Monocytes	other
2863	Dcn	Egfr	1.7012	0.000818544	Monocytes	1.06527	0.0278169	Monocytes	other
2217	Col1a1	Cd93	3.25881	0.0127006	Monocytes	0.553594	8.58774e-09	Alveolar macrophages	other
1260	C3	Gm49368	0.953733	1.67095e-24	Monocytes	1.87126	0.0122354	Fibroblasts	other
3396	Fn1	Itga6	1.67455	2.87563e-25	Monocytes	1.0648	0.000564578	Monocytes	other
2479	Col3a1	Ddr2	1.38887	3.22129e-11	Alveolar macrophages	1.28367	0.0488143	Alveolar macrophages	other
1162	C3	Ifitm2	0.953733	1.67095e-24	Monocytes	1.85819	1.03784e-19	T cells	other
7547	Thbs1	Itga6	1.66377	8.11947e-22	Monocytes	1.0648	0.000564578	Monocytes	other
3468	Fn1	Itgb3	1.67455	2.87563e-25	Monocytes	1.05425	0.000245301	Alveolar macrophages	other
7681	Thbs1	Tnfrsf11b	0.682155	4.26948e-23	Alveolar macrophages	2.58467	0.00738246	Alveolar macrophages	other
1283	C3	Itgam	1.4597	9.43455e-05	T cells	1.20364	1.43347e-32	Monocytes	other
3111	F10	Itgam	1.28008	1.23432e-41	Monocytes	1.37245	0.000309648	Fibroblasts	other
7590	Thbs1	Itgb3	1.66377	8.11947e-22	Monocytes	1.05425	0.000245301	Alveolar macrophages	other
1917	Camp	Igf1r	4.72018	1.4965e-11	Alveolar macrophages	0.370893	1.0251e-38	Neutrophils	other
1206	C3	Ifitm3	1.4597	9.43455e-05	T cells	1.18645	0	Neutrophils	other
6575	Selplg	Gm49368	0.924392	0.0156765	Fibroblasts	1.87126	0.0122354	Fibroblasts	other
3090	F10	Gm49368	1.28008	1.23432e-41	Monocytes	1.33709	1.61106e-26	Alveolar macrophages	other
3110	F10	Itgam	1.28008	1.23432e-41	Monocytes	1.33686	3.04985e-46	Alveolar macrophages	other
3318	Fn1	Il17rc	0.921653	0.00667223	T cells	1.84673	0.0314722	T cells	other
5569	Mmp9	Gm49368	1.02655	2.91858e-09	T cells	1.65081	9.48535e-05	T cells	other
6670	Selplg	Selp	0.924392	0.0156765	Fibroblasts	1.80816	1.68509e-09	Alveolar macrophages	other
3109	F10	Itgam	1.38226	2.41429e-09	Neutrophils	1.20364	1.43347e-32	Monocytes	other
3988	Gpc3	Igf1r	4.47979	5.27044e-20	Neutrophils	0.370893	1.0251e-38	Neutrophils	other
2804	Cp	Slc40a1	1.63291	0.007759	Neutrophils	1.01745	5.83403e-26	Alveolar macrophages	other
2368	Col1a2	Cd93	1.90924	4.24243e-06	Neutrophils	0.866691	2.13934e-14	Monocytes	other
8160	Vcan	Selp	2.27034	0.0331334	Neutrophils	0.726899	4.49753e-08	Monocytes	other
1174	C3	Ifitm1	0.561557	5.0052e-19	Neutrophils	2.93875	8.87248e-302	Alveolar macrophages	other
2407	Col1a2	Itga2b	2.12131	0.00313143	Monocytes	0.776601	3.79617e-05	Alveolar macrophages	other
5582	Mmp9	Itgam	1.19971	4.91793e-08	Fibroblasts	1.37245	0.000309648	Fibroblasts	other
5577	Mmp9	Itgam	1.19802	7.90814e-58	Alveolar macrophages	1.37245	0.000309648	Fibroblasts	other
2358	Col1a2	Cd93	1.87166	3.75176e-18	Alveolar macrophages	0.866691	2.13934e-14	Monocytes	other
2732	Col6a1	Itga6	1.52245	6.50652e-05	Alveolar macrophages	1.0648	0.000564578	Monocytes	other
5054	Lif	Lifr	1.34781	0.0150895	Monocytes	1.19719	0.0010169	Alveolar macrophages	other
5556	Mmp9	Gm49368	1.19971	4.91793e-08	Fibroblasts	1.33709	1.61106e-26	Alveolar macrophages	other
5581	Mmp9	Itgam	1.19971	4.91793e-08	Fibroblasts	1.33686	3.04985e-46	Alveolar macrophages	other
5551	Mmp9	Gm49368	1.19802	7.90814e-58	Alveolar macrophages	1.33709	1.61106e-26	Alveolar macrophages	other
5576	Mmp9	Itgam	1.19802	7.90814e-58	Alveolar macrophages	1.33686	3.04985e-46	Alveolar macrophages	other
4118	Hp	Gm49368	0.854654	0	Neutrophils	1.87126	0.0122354	Fibroblasts	other
1236	C3	Ifitm6	0.953733	1.67095e-24	Monocytes	1.67537	7.15492e-79	Neutrophils	other
2715	Col5a3	Sdc3	1.80974	0.00242448	Alveolar macrophages	0.882205	3.90839e-12	Monocytes	other
5594	Mmp9	Itgam	1.02655	2.91858e-09	T cells	1.54957	6.53344e-10	T cells	other
1212	C3	Ifitm3	0.953733	1.67095e-24	Monocytes	1.662	1.6583e-10	T cells	other
1262	C3	Gm49368	0.953733	1.67095e-24	Monocytes	1.65081	9.48535e-05	T cells	other
1156	C3	Ifitm2	1.4597	9.43455e-05	T cells	1.07804	0	Neutrophils	other
4060	Hdc	Hrh2	1.4539	7.01912e-06	T cells	1.08224	6.07911e-24	Neutrophils	other
2219	Col1a1	Cd93	3.25881	0.0127006	Monocytes	0.482543	8.64466e-07	Neutrophils	other
4293	Hsp90b1	Tlr1	0.387918	3.73769e-12	Monocytes	4.03094	5.6108e-64	Neutrophils	other
2311	Col1a1	Itgb1	3.25881	0.0127006	Monocytes	0.479613	4.24895e-06	Neutrophils	other
8153	Vcan	Sell	2.69417	1.62613e-40	Monocytes	0.579729	7.31864e-10	Monocytes	other
5670	Ncam1	Fgfr1	1.92521	0.00026589	Alveolar macrophages	0.809736	0.00894645	Alveolar macrophages	other
2233	Col1a1	Ddr2	1.21419	2.55367e-06	Alveolar macrophages	1.28367	0.0488143	Alveolar macrophages	other
5057	Lif	Lifr	1.34781	0.0150895	Monocytes	1.15146	1.35461e-19	Monocytes	other
4051	Hdc	Hrh2	1.43317	5.5886e-78	Alveolar macrophages	1.08224	6.07911e-24	Neutrophils	other
3114	F10	Itgam	1.28008	1.23432e-41	Monocytes	1.20364	1.43347e-32	Monocytes	other
2807	Cp	Slc40a1	1.63291	0.007759	Neutrophils	0.939836	0.00312659	T cells	other
5521	Mmp13	Lrp1	-2.53702	0.0137903	Neutrophils	-0.603849	2.8506e-09	Fibroblasts	other
6577	Selplg	Gm49368	0.924392	0.0156765	Fibroblasts	1.65081	9.48535e-05	T cells	other
3205	Fbln2	Itgb3	2.23858	2.54054e-06	Alveolar macrophages	0.67048	0.0285749	Monocytes	other
2099	Chad	Itgb1	3.84673	0.0491398	T cells	0.389018	2.59978e-09	Monocytes	other
4116	Hp	Gm49368	2.00582	6.28323e-12	Fibroblasts	0.745077	3.90914e-07	Monocytes	other
1993	Cd34	Sell	1.32586	0.000778669	Alveolar macrophages	1.12129	3.58707e-06	Fibroblasts	other
2004	Cd34	Selp	1.32586	0.000778669	Alveolar macrophages	1.11885	3.93961e-30	Neutrophils	other
2404	Col1a2	Itga2b	1.90924	4.24243e-06	Neutrophils	0.776601	3.79617e-05	Alveolar macrophages	other
1176	C3	Ifitm1	0.561557	5.0052e-19	Neutrophils	2.63926	0	Neutrophils	other
1287	C3	Itgam	0.953733	1.67095e-24	Monocytes	1.54957	6.53344e-10	T cells	other
66210	Areg	Egfr	1.37787	0.000143458	Monocytes	1.06527	0.0278169	Monocytes	other
5673	Ncam1	Fgfr1	1.92521	0.00026589	Alveolar macrophages	0.758578	4.48433e-07	Monocytes	other
2398	Col1a2	Itga2b	1.87166	3.75176e-18	Alveolar macrophages	0.776601	3.79617e-05	Alveolar macrophages	other
1175	C3	Ifitm1	0.561557	5.0052e-19	Neutrophils	2.58818	1.43257e-14	Fibroblasts	other
7018	Serping1	Selp	0.798638	0.0110581	Alveolar macrophages	1.80816	1.68509e-09	Alveolar macrophages	other
5585	Mmp9	Itgam	1.19971	4.91793e-08	Fibroblasts	1.20364	1.43347e-32	Monocytes	other
5580	Mmp9	Itgam	1.19802	7.90814e-58	Alveolar macrophages	1.20364	1.43347e-32	Monocytes	other
2689	Col5a2	Ddr1	1.74673	0.000865732	Alveolar macrophages	0.822462	0.00822932	Monocytes	other
1410	C4b	Cd46	1.02323	8.17557e-13	Alveolar macrophages	1.4019	1.6683e-16	Neutrophils	other
6600	Selplg	Itgam	0.924392	0.0156765	Fibroblasts	1.54957	6.53344e-10	T cells	other
3979	Gpc3	Igf1r	1.8477	2.49736e-06	Alveolar macrophages	0.774886	2.46332e-07	T cells	other
4126	Hp	Gm49368	1.91755	7.06892e-13	T cells	0.745077	3.90914e-07	Monocytes	other
2469	Col1a2	Itgb3	2.12131	0.00313143	Monocytes	0.67048	0.0285749	Monocytes	other
5320	Ltf	Lrp1	5.4439	8.04297e-07	Neutrophils	0.260907	1.29326e-06	Monocytes	other
3330	Fn1	Itga2b	1.02031	1.55738e-16	Neutrophils	1.3919	0.00547596	Neutrophils	other
1227	C3	Ifitm6	0.561557	5.0052e-19	Neutrophils	2.52229	1.18716e-05	T cells	other
2293	Col1a1	Itgav	3.25881	0.0127006	Monocytes	0.433945	0.011369	T cells	other
4120	Hp	Gm49368	0.854654	0	Neutrophils	1.65081	9.48535e-05	T cells	other
5592	Mmp9	Itgam	1.02655	2.91858e-09	T cells	1.37245	0.000309648	Fibroblasts	other
3267	Fn1	C5ar1	1.67455	2.87563e-25	Monocytes	0.832639	0.00129421	T cells	other
1209	C3	Ifitm3	0.953733	1.67095e-24	Monocytes	1.46105	2.10855e-74	Alveolar macrophages	other
1379	C4b	C5ar2	1.78177	6.44341e-07	Neutrophils	0.779627	0.0338718	Fibroblasts	other
2542	Col4a2	Cd93	2.50738	0.0137569	Neutrophils	0.553594	8.58774e-09	Alveolar macrophages	other
5566	Mmp9	Gm49368	1.02655	2.91858e-09	T cells	1.33709	1.61106e-26	Alveolar macrophages	other
5591	Mmp9	Itgam	1.02655	2.91858e-09	T cells	1.33686	3.04985e-46	Alveolar macrophages	other
6498	S100a8	Tlr4	2.22096	1.19373e-43	Fibroblasts	0.613604	0.000306372	Monocytes	other
3976	Gpc3	Igf1r	1.8477	2.49736e-06	Alveolar macrophages	0.736441	1.84753e-15	Alveolar macrophages	other
5306	Ltf	Gp9	0.468539	0.0122183	Alveolar macrophages	2.85827	0.030001	Monocytes	other
1087	C3	Cd46	0.953733	1.67095e-24	Monocytes	1.4019	1.6683e-16	Neutrophils	other
1178	C3	Ifitm1	0.561557	5.0052e-19	Neutrophils	2.36136	5.07303e-29	Monocytes	other
4145	Hp	Itgam	0.854654	0	Neutrophils	1.54957	6.53344e-10	T cells	other
1224	C3	Ifitm6	0.561557	5.0052e-19	Neutrophils	2.34806	4.26459e-52	Alveolar macrophages	other
3227	Fbn1	Itgb1	2.74673	2.25353e-10	Alveolar macrophages	0.479613	4.24895e-06	Neutrophils	other
8148	Vcan	Sell	2.27034	0.0331334	Neutrophils	0.579729	7.31864e-10	Monocytes	other
4427	Hspg2	Sdc1	1.15766	0.00643552	Alveolar macrophages	1.1317	0.0015115	Monocytes	other
1285	C3	Itgam	0.953733	1.67095e-24	Monocytes	1.37245	0.000309648	Fibroblasts	other
1154	C3	Ifitm2	1.4597	9.43455e-05	T cells	0.89536	2.45913e-46	Alveolar macrophages	other
2817	Csf1	Csf1r	1.21547	1.17786e-12	Alveolar macrophages	1.07273	0.00170187	T cells	other
3334	Fn1	Itga2b	1.67455	2.87563e-25	Monocytes	0.776601	3.79617e-05	Alveolar macrophages	other
6509	S100a8	Tlr4	1.24576	8.20516e-92	Monocytes	1.04318	2.2016e-44	Neutrophils	other
8137	Vcan	Itgb1	2.69417	1.62613e-40	Monocytes	0.479613	4.24895e-06	Neutrophils	other
7497	Thbs1	Itga2b	1.66377	8.11947e-22	Monocytes	0.776601	3.79617e-05	Alveolar macrophages	other
4131	Hp	Gm49368	1.7304	3.2114e-81	Monocytes	0.745077	3.90914e-07	Monocytes	other
3333	Fn1	Itga2b	0.921653	0.00667223	T cells	1.3919	0.00547596	Neutrophils	other
2464	Col1a2	Itgb3	1.90924	4.24243e-06	Neutrophils	0.67048	0.0285749	Monocytes	other
1259	C3	Gm49368	0.953733	1.67095e-24	Monocytes	1.33709	1.61106e-26	Alveolar macrophages	other
1284	C3	Itgam	0.953733	1.67095e-24	Monocytes	1.33686	3.04985e-46	Alveolar macrophages	other
6598	Selplg	Itgam	0.924392	0.0156765	Fibroblasts	1.37245	0.000309648	Fibroblasts	other
2313	Col1a1	Itgb1	3.25881	0.0127006	Monocytes	0.389018	2.59978e-09	Monocytes	other
2771	Col6a2	Itgb1	2.63291	0.0188121	Neutrophils	0.479613	4.24895e-06	Neutrophils	other
2454	Col1a2	Itgb3	1.87166	3.75176e-18	Alveolar macrophages	0.67048	0.0285749	Monocytes	other
3069	F10	F3	1.38226	2.41429e-09	Neutrophils	0.905155	0.00103164	Alveolar macrophages	other
7029	Serping1	Selp	1.72037	0.0064985	Neutrophils	0.726899	4.49753e-08	Monocytes	other
6574	Selplg	Gm49368	0.924392	0.0156765	Fibroblasts	1.33709	1.61106e-26	Alveolar macrophages	other
6597	Selplg	Itgam	0.924392	0.0156765	Fibroblasts	1.33686	3.04985e-46	Alveolar macrophages	other
5595	Mmp9	Itgam	1.02655	2.91858e-09	T cells	1.20364	1.43347e-32	Monocytes	other
1225	C3	Ifitm6	0.561557	5.0052e-19	Neutrophils	2.19569	0.0217922	Fibroblasts	other
4625	Icam2	Gm49368	0.657852	2.67281e-05	Monocytes	1.87126	0.0122354	Fibroblasts	other
7286	Tctn1	Tmem67	1.11692	7.46359e-11	Neutrophils	1.10106	0.0207515	Neutrophils	other
2544	Col4a2	Cd93	2.50738	0.0137569	Neutrophils	0.482543	8.64466e-07	Neutrophils	other
4288	Hsp90b1	Tlr1	0.29925	1.92561e-10	T cells	4.03094	5.6108e-64	Neutrophils	other
4386	Hspg2	Chrm3	1.15766	0.00643552	Alveolar macrophages	1.03688	8.92503e-07	Alveolar macrophages	other
2968	Efemp1	Egfr	1.12524	0.00171856	Alveolar macrophages	1.06527	0.0278169	Monocytes	other
1992	Cd34	Sell	1.32586	0.000778669	Alveolar macrophages	0.903973	2.23373e-27	Alveolar macrophages	other
4111	Hp	Gm49368	1.60165	1.93923e-72	Alveolar macrophages	0.745077	3.90914e-07	Monocytes	other
3221	Fbn1	Itgav	2.74673	2.25353e-10	Alveolar macrophages	0.433945	0.011369	T cells	other
4054	Hdc	Hrh2	1.09421	1.38448e-06	Fibroblasts	1.08224	6.07911e-24	Neutrophils	other
2369	Col1a2	Cd93	2.12131	0.00313143	Monocytes	0.553594	8.58774e-09	Alveolar macrophages	other
1400	C4b	Cr1l	1.78177	6.44341e-07	Neutrophils	0.658943	4.84145e-45	Neutrophils	other
2857	Dcn	Egfr	1.10145	8.34562e-16	Alveolar macrophages	1.06527	0.0278169	Monocytes	other
4143	Hp	Itgam	0.854654	0	Neutrophils	1.37245	0.000309648	Fibroblasts	other
6318	Pthlh	Pth1r	-1.05158	0.0272288	Fibroblasts	-1.11364	0.0140543	Fibroblasts	other
6494	S100a8	Tlr4	1.9017	0	Alveolar macrophages	0.613604	0.000306372	Monocytes	other
37510	Angptl4	Tie1	-1.02174	1.75231e-11	Fibroblasts	-1.14084	0.0180532	Fibroblasts	other
6361	Rarres2	Cmklr1	1.44717	5.80151e-05	Alveolar macrophages	0.803358	4.68718e-13	Monocytes	other
2277	Col1a1	Itga5	3.25881	0.0127006	Monocytes	0.356469	0.000373318	Monocytes	other
3073	F10	F3	1.28008	1.23432e-41	Monocytes	0.905155	0.00103164	Alveolar macrophages	other
7136	Spon2	Itgam	3.84673	0.0491398	T cells	0.301045	3.10036e-21	Neutrophils	other
2994	Efna1	Ephb6	-1.1378	0.0398277	Alveolar macrophages	-1.01451	0.000701127	Fibroblasts	other
1288	C3	Itgam	0.953733	1.67095e-24	Monocytes	1.20364	1.43347e-32	Monocytes	other
3191	F7	F3	0.69328	0.000168528	Monocytes	1.65485	7.02388e-08	Monocytes	other
4117	Hp	Gm49368	0.854654	0	Neutrophils	1.33709	1.61106e-26	Alveolar macrophages	other
4142	Hp	Itgam	0.854654	0	Neutrophils	1.33686	3.04985e-46	Alveolar macrophages	other
2472	Col3a1	Ddr1	1.38887	3.22129e-11	Alveolar macrophages	0.822462	0.00822932	Monocytes	other
1035	C3	C5ar2	1.4597	9.43455e-05	T cells	0.779627	0.0338718	Fibroblasts	other
1211	C3	Ifitm3	0.953733	1.67095e-24	Monocytes	1.18645	0	Neutrophils	other
6506	S100a8	Tlr4	1.83518	8.92907e-122	T cells	0.613604	0.000306372	Monocytes	other
36810	Angpt1	Tie1	-0.986724	0.000131611	Fibroblasts	-1.14084	0.0180532	Fibroblasts	other
7751	Tnfsf12	Tnfrsf12a	-1.13392	4.49181e-14	Fibroblasts	-0.990901	0.000356433	Fibroblasts	other
2202	Col1a1	Cd44	3.25881	0.0127006	Monocytes	0.344645	9.72138e-05	T cells	other
3472	Fn1	Itgb3	1.67455	2.87563e-25	Monocytes	0.67048	0.0285749	Monocytes	other
6580	Selplg	Gm49368	0.598253	6.15154e-230	Neutrophils	1.87126	0.0122354	Fibroblasts	other
2500	Col3a1	Itgb1	2.32998	2.89273e-07	Neutrophils	0.479613	4.24895e-06	Neutrophils	other
7594	Thbs1	Itgb3	1.66377	8.11947e-22	Monocytes	0.67048	0.0285749	Monocytes	other
6601	Selplg	Itgam	0.924392	0.0156765	Fibroblasts	1.20364	1.43347e-32	Monocytes	other
6085	Pltp	Abca1	0.669999	0.0089925	Neutrophils	1.65966	2.63413e-59	Neutrophils	other
3905	Gnai2	Unc5b	0.277847	4.95877e-48	Neutrophils	3.99873	0.0269055	T cells	other
3689	Gnai2	Cxcr1	0.277847	4.95877e-48	Neutrophils	3.95741	0.0196918	Fibroblasts	other
5733	Npnt	Itgb1	2.28978	0.00607524	T cells	0.479613	4.24895e-06	Neutrophils	other
5572	Mmp9	Gm49368	0.584522	5.95463e-05	Monocytes	1.87126	0.0122354	Fibroblasts	other
8132	Vcan	Itgb1	2.27034	0.0331334	Neutrophils	0.479613	4.24895e-06	Neutrophils	other
1258	C3	Gm49368	1.4597	9.43455e-05	T cells	0.745077	3.90914e-07	Monocytes	other
3386	Fn1	Itga6	1.02031	1.55738e-16	Neutrophils	1.0648	0.000564578	Monocytes	other
4627	Icam2	Gm49368	0.657852	2.67281e-05	Monocytes	1.65081	9.48535e-05	T cells	other
2251	Col1a1	Itga1	3.25881	0.0127006	Monocytes	0.333063	8.18167e-13	Alveolar macrophages	other
6674	Selplg	Selp	0.598253	6.15154e-230	Neutrophils	1.80816	1.68509e-09	Alveolar macrophages	other
3458	Fn1	Itgb3	1.02031	1.55738e-16	Neutrophils	1.05425	0.000245301	Alveolar macrophages	other
7264	Spp1	S1pr1	-1.60568	4.16054e-05	Fibroblasts	-0.668028	0.0057329	Fibroblasts	other
3229	Fbn1	Itgb1	2.74673	2.25353e-10	Alveolar macrophages	0.389018	2.59978e-09	Monocytes	other
6141	Psap	Celsr1	-0.762678	3.37542e-10	Fibroblasts	-1.39622	0.033133	Fibroblasts	other
4796	L1cam	Fgfr2	-1.71299	0.00116276	Fibroblasts	-0.617678	0.0230632	Fibroblasts	other
2364	Col1a2	Cd93	1.90924	4.24243e-06	Neutrophils	0.553594	8.58774e-09	Alveolar macrophages	other
2208	Col1a1	Cd93	1.21419	2.55367e-06	Alveolar macrophages	0.866691	2.13934e-14	Monocytes	other
1250	C3	Gm49368	0.561557	5.0052e-19	Neutrophils	1.87126	0.0122354	Fibroblasts	other
4062	Hdc	Hrh2	0.53724	4.34339e-07	Monocytes	1.95413	1.53123e-11	Alveolar macrophages	other
8139	Vcan	Itgb1	2.69417	1.62613e-40	Monocytes	0.389018	2.59978e-09	Monocytes	other
2673	Col5a1	Itgb1	2.18413	0.000139447	Alveolar macrophages	0.479613	4.24895e-06	Neutrophils	other
7217	Spp1	Itga9	-1.60568	4.16054e-05	Fibroblasts	-0.651037	0.0494591	Fibroblasts	other
1152	C3	Ifitm2	0.561557	5.0052e-19	Neutrophils	1.85819	1.03784e-19	T cells	other
6649	Selplg	Sell	0.924392	0.0156765	Fibroblasts	1.12129	3.58707e-06	Fibroblasts	other
2354	Col1a2	Cd93	1.87166	3.75176e-18	Alveolar macrophages	0.553594	8.58774e-09	Alveolar macrophages	other
1492	Calm1	Hmmr	0.267803	4.30042e-21	Neutrophils	3.86848	2.77272e-08	Fibroblasts	other
6672	Selplg	Selp	0.924392	0.0156765	Fibroblasts	1.11885	3.93961e-30	Neutrophils	other
3089	F10	Gm49368	1.38226	2.41429e-09	Neutrophils	0.745077	3.90914e-07	Monocytes	other
4146	Hp	Itgam	0.854654	0	Neutrophils	1.20364	1.43347e-32	Monocytes	other
1161	C3	Ifitm2	0.953733	1.67095e-24	Monocytes	1.07804	0	Neutrophils	other
2773	Col6a2	Itgb1	2.63291	0.0188121	Neutrophils	0.389018	2.59978e-09	Monocytes	other
2371	Col1a2	Cd93	2.12131	0.00313143	Monocytes	0.482543	8.64466e-07	Neutrophils	other
4647	Icam2	Itgam	0.657852	2.67281e-05	Monocytes	1.54957	6.53344e-10	T cells	other
2447	Col1a2	Itgb1	2.12131	0.00313143	Monocytes	0.479613	4.24895e-06	Neutrophils	other
4407	Hspg2	Itgb1	2.12131	0.0428679	Monocytes	0.479613	4.24895e-06	Neutrophils	other
37110	Angptl2	Tie1	-0.889937	2.32128e-07	Fibroblasts	-1.14084	0.0180532	Fibroblasts	other
6501	S100a8	Tlr4	0.969633	0	Neutrophils	1.04318	2.2016e-44	Neutrophils	other
5048	Lif	Il6st	1.34781	0.0150895	Monocytes	0.74502	0.0486093	Neutrophils	other
2224	Col1a1	Ddr1	1.21419	2.55367e-06	Alveolar macrophages	0.822462	0.00822932	Monocytes	other
6582	Selplg	Gm49368	0.598253	6.15154e-230	Neutrophils	1.65081	9.48535e-05	T cells	other
38910	Anxa1	Egfr	0.922646	3.50183e-165	Neutrophils	1.06527	0.0278169	Monocytes	other
3164	F13a1	Itgb1	2.04795	0.000775648	Neutrophils	0.479613	4.24895e-06	Neutrophils	other
3391	Fn1	Itga6	0.921653	0.00667223	T cells	1.0648	0.000564578	Monocytes	other
7141	Spon2	Itgam	3.25881	0.0327904	Monocytes	0.301045	3.10036e-21	Neutrophils	other
3215	Fbn1	Itga5	2.74673	2.25353e-10	Alveolar macrophages	0.356469	0.000373318	Monocytes	other
6365	Rarres2	Cmklr1	1.21787	0.00499372	Neutrophils	0.803358	4.68718e-13	Monocytes	other
2762	Col6a2	Itgb1	2.03213	9.31094e-05	Alveolar macrophages	0.479613	4.24895e-06	Neutrophils	other
28710	Adm	Ramp2	-1.21822	7.97238e-05	Fibroblasts	-0.798843	1.38973e-06	Fibroblasts	other
3463	Fn1	Itgb3	0.921653	0.00667223	T cells	1.05425	0.000245301	Alveolar macrophages	other
1003	C1qa	Cspg4	-0.411301	0.00573914	Monocytes	-2.35118	0.00430056	Monocytes	other
5574	Mmp9	Gm49368	0.584522	5.95463e-05	Monocytes	1.65081	9.48535e-05	T cells	other
2005	Cd34	Selp	1.32586	0.000778669	Alveolar macrophages	0.726899	4.49753e-08	Monocytes	other
1131	C3	Cr1l	1.4597	9.43455e-05	T cells	0.658943	4.84145e-45	Neutrophils	other
2551	Col4a3	Cd47	-1.92872	8.72551e-05	Fibroblasts	-0.495954	2.78873e-07	Fibroblasts	other
3094	F10	Gm49368	1.28008	1.23432e-41	Monocytes	0.745077	3.90914e-07	Monocytes	other
8151	Vcan	Sell	2.69417	1.62613e-40	Monocytes	0.353071	5.84059e-61	Neutrophils	other
7488	Thbs1	Itga2b	0.682155	4.26948e-23	Alveolar macrophages	1.3919	0.00547596	Neutrophils	other
1226	C3	Ifitm6	0.561557	5.0052e-19	Neutrophils	1.67537	7.15492e-79	Neutrophils	other
1202	C3	Ifitm3	0.561557	5.0052e-19	Neutrophils	1.662	1.6583e-10	T cells	other
8106	Vcan	Cd44	2.69417	1.62613e-40	Monocytes	0.344645	9.72138e-05	T cells	other
6728	Sema3c	Nrp2	3.88684	0.0327791	Monocytes	0.23889	2.4403e-17	Alveolar macrophages	other
6605	Selplg	Itgam	0.598253	6.15154e-230	Neutrophils	1.54957	6.53344e-10	T cells	other
1252	C3	Gm49368	0.561557	5.0052e-19	Neutrophils	1.65081	9.48535e-05	T cells	other
5525	Mmp2	Sdc2	-1.20583	6.69575e-05	Fibroblasts	-0.764166	5.91131e-08	Fibroblasts	other
2366	Col1a2	Cd93	1.90924	4.24243e-06	Neutrophils	0.482543	8.64466e-07	Neutrophils	other
2428	Col1a2	Itgav	2.12131	0.00313143	Monocytes	0.433945	0.011369	T cells	other
2996	Efna1	Ephb6	-0.903183	0.013378	Fibroblasts	-1.01451	0.000701127	Fibroblasts	other
2442	Col1a2	Itgb1	1.90924	4.24243e-06	Neutrophils	0.479613	4.24895e-06	Neutrophils	other
2502	Col3a1	Itgb1	2.32998	2.89273e-07	Neutrophils	0.389018	2.59978e-09	Monocytes	other
5599	Mmp9	Itgam	0.584522	5.95463e-05	Monocytes	1.54957	6.53344e-10	T cells	other
2356	Col1a2	Cd93	1.87166	3.75176e-18	Alveolar macrophages	0.482543	8.64466e-07	Neutrophils	other
4645	Icam2	Itgam	0.657852	2.67281e-05	Monocytes	1.37245	0.000309648	Fibroblasts	other
7151	Spon2	Itgb2	3.84673	0.0491398	T cells	0.234185	0.0067543	T cells	other
1416	C4b	Cd46	1.78177	6.44341e-07	Neutrophils	0.504068	0.0112709	Alveolar macrophages	other
2432	Col1a2	Itgb1	1.87166	3.75176e-18	Alveolar macrophages	0.479613	4.24895e-06	Neutrophils	other
5560	Mmp9	Gm49368	1.19971	4.91793e-08	Fibroblasts	0.745077	3.90914e-07	Monocytes	other
7020	Serping1	Selp	0.798638	0.0110581	Alveolar macrophages	1.11885	3.93961e-30	Neutrophils	other
5555	Mmp9	Gm49368	1.19802	7.90814e-58	Alveolar macrophages	0.745077	3.90914e-07	Monocytes	other
5735	Npnt	Itgb1	2.28978	0.00607524	T cells	0.389018	2.59978e-09	Monocytes	other
6046	Plau	Lrp1	-1.475	0.000501501	Fibroblasts	-0.603849	2.8506e-09	Fibroblasts	other
8134	Vcan	Itgb1	2.27034	0.0331334	Neutrophils	0.389018	2.59978e-09	Monocytes	other
4624	Icam2	Gm49368	0.657852	2.67281e-05	Monocytes	1.33709	1.61106e-26	Alveolar macrophages	other
4644	Icam2	Itgam	0.657852	2.67281e-05	Monocytes	1.33686	3.04985e-46	Alveolar macrophages	other
2754	Col6a2	Itga1	2.63291	0.0188121	Neutrophils	0.333063	8.18167e-13	Alveolar macrophages	other
3744	Gnai2	Ednrb	0.277847	4.95877e-48	Neutrophils	3.13623	0.0383457	T cells	other
1277	C3	Itgam	0.561557	5.0052e-19	Neutrophils	1.54957	6.53344e-10	T cells	other
49810	Apoe	Sorl1	0.699142	6.47816e-18	Neutrophils	1.24381	3.23926e-06	Fibroblasts	other
7293	Tfpi	F3	-0.751291	4.50004e-05	Fibroblasts	-1.14931	6.8403e-05	Fibroblasts	other
1159	C3	Ifitm2	0.953733	1.67095e-24	Monocytes	0.89536	2.45913e-46	Alveolar macrophages	other
5674	Ncam1	Fgfr1	1.05276	0.0287797	Fibroblasts	0.809736	0.00894645	Alveolar macrophages	other
2675	Col5a1	Itgb1	2.18413	0.000139447	Alveolar macrophages	0.389018	2.59978e-09	Monocytes	other
3257	Fn1	C5ar1	1.02031	1.55738e-16	Neutrophils	0.832639	0.00129421	T cells	other
4056	Hdc	Hrh2	0.430913	5.37764e-134	Neutrophils	1.95413	1.53123e-11	Alveolar macrophages	other
2703	Col5a2	Itgb1	1.74673	0.000865732	Alveolar macrophages	0.479613	4.24895e-06	Neutrophils	other
6648	Selplg	Sell	0.924392	0.0156765	Fibroblasts	0.903973	2.23373e-27	Alveolar macrophages	other
7327	Trf	Tfr2	-0.622274	0.0020411	Fibroblasts	-1.33711	0.0390945	Alveolar macrophages	other
1422	C4b	Cd46	0.592696	1.22542e-07	Monocytes	1.4019	1.6683e-16	Neutrophils	other
2423	Col1a2	Itgav	1.90924	4.24243e-06	Neutrophils	0.433945	0.011369	T cells	other
2449	Col1a2	Itgb1	2.12131	0.00313143	Monocytes	0.389018	2.59978e-09	Monocytes	other
4409	Hspg2	Itgb1	2.12131	0.0428679	Monocytes	0.389018	2.59978e-09	Monocytes	other
6464	Rspo1	Lgr5	-0.73902	1.10886e-06	Fibroblasts	-1.11364	0.0139873	Fibroblasts	other
6603	Selplg	Itgam	0.598253	6.15154e-230	Neutrophils	1.37245	0.000309648	Fibroblasts	other
1199	C3	Ifitm3	0.561557	5.0052e-19	Neutrophils	1.46105	2.10855e-74	Alveolar macrophages	other
49710	Apoe	Sorl1	0.699142	6.47816e-18	Neutrophils	1.16691	7.88738e-47	Alveolar macrophages	other
2413	Col1a2	Itgav	1.87166	3.75176e-18	Alveolar macrophages	0.433945	0.011369	T cells	other
3449	Fn1	Itgb1	1.67455	2.87563e-25	Monocytes	0.479613	4.24895e-06	Neutrophils	other
853	Bgn	Tlr4	0.769094	0.0112038	Alveolar macrophages	1.04318	2.2016e-44	Neutrophils	other
5597	Mmp9	Itgam	0.584522	5.95463e-05	Monocytes	1.37245	0.000309648	Fibroblasts	other
1984	Cd14	Itgb1	1.67246	3.07238e-05	T cells	0.479613	4.24895e-06	Neutrophils	other
8146	Vcan	Sell	2.27034	0.0331334	Neutrophils	0.353071	5.84059e-61	Neutrophils	other
39110	Anxa1	Egfr	0.751056	0.0290457	T cells	1.06527	0.0278169	Monocytes	other
6579	Selplg	Gm49368	0.598253	6.15154e-230	Neutrophils	1.33709	1.61106e-26	Alveolar macrophages	other
6602	Selplg	Itgam	0.598253	6.15154e-230	Neutrophils	1.33686	3.04985e-46	Alveolar macrophages	other
831	Bgn	Tlr1	0.769094	0.0112038	Alveolar macrophages	1.03951	0.000106555	Alveolar macrophages	other
5677	Ncam1	Fgfr1	1.05276	0.0287797	Fibroblasts	0.758578	4.48433e-07	Monocytes	other
7569	Thbs1	Itgb1	1.66377	8.11947e-22	Monocytes	0.479613	4.24895e-06	Neutrophils	other
1369	C4b	C5ar2	1.02323	8.17557e-13	Alveolar macrophages	0.779627	0.0338718	Fibroblasts	other
3166	F13a1	Itgb1	2.04795	0.000775648	Neutrophils	0.389018	2.59978e-09	Monocytes	other
4557	Icam1	Itgax	-0.683317	2.36103e-24	Neutrophils	-1.16352	0.0222073	Fibroblasts	other
2808	Cp	Slc40a1	1.63291	0.007759	Neutrophils	0.486439	0.027985	Monocytes	other
1233	C3	Ifitm6	1.4597	9.43455e-05	T cells	0.54296	2.70953e-16	Monocytes	other
3328	Fn1	Itga2b	1.02031	1.55738e-16	Neutrophils	0.776601	3.79617e-05	Alveolar macrophages	other
4648	Icam2	Itgam	0.657852	2.67281e-05	Monocytes	1.20364	1.43347e-32	Monocytes	other
2764	Col6a2	Itgb1	2.03213	9.31094e-05	Alveolar macrophages	0.389018	2.59978e-09	Monocytes	other
1079	C3	Cd46	0.561557	5.0052e-19	Neutrophils	1.4019	1.6683e-16	Neutrophils	other
8101	Vcan	Cd44	2.27034	0.0331334	Neutrophils	0.344645	9.72138e-05	T cells	other
5571	Mmp9	Gm49368	0.584522	5.95463e-05	Monocytes	1.33709	1.61106e-26	Alveolar macrophages	other
5596	Mmp9	Itgam	0.584522	5.95463e-05	Monocytes	1.33686	3.04985e-46	Alveolar macrophages	other
4275	Hsp90b1	Tlr1	0.193491	2.09117e-40	Alveolar macrophages	4.03094	5.6108e-64	Neutrophils	other
3907	Gnai2	Unc5b	0.194113	0.000654565	T cells	3.99873	0.0269055	T cells	other
3909	Gnai2	Unc5b	0.193618	2.4076e-08	Monocytes	3.99873	0.0269055	T cells	other
7653	Thbs1	Sdc1	0.682155	4.26948e-23	Alveolar macrophages	1.1317	0.0015115	Monocytes	other
5011	Lamc3	Itgb4	-0.629713	0.00127118	Fibroblasts	-1.22404	0.00019048	Fibroblasts	other
1275	C3	Itgam	0.561557	5.0052e-19	Neutrophils	1.37245	0.000309648	Fibroblasts	other
1996	Cd34	Sell	1.32586	0.000778669	Alveolar macrophages	0.579729	7.31864e-10	Monocytes	other
3692	Gnai2	Cxcr1	0.194113	0.000654565	T cells	3.95741	0.0196918	Fibroblasts	other
3262	Fn1	C5ar1	0.921653	0.00667223	T cells	0.832639	0.00129421	T cells	other
3695	Gnai2	Cxcr1	0.193618	2.4076e-08	Monocytes	3.95741	0.0196918	Fibroblasts	other
5570	Mmp9	Gm49368	1.02655	2.91858e-09	T cells	0.745077	3.90914e-07	Monocytes	other
6510	S100a8	Tlr4	1.24576	8.20516e-92	Monocytes	0.613604	0.000306372	Monocytes	other
7156	Spon2	Itgb2	3.25881	0.0327904	Monocytes	0.234185	0.0067543	T cells	other
7152	Spon2	Itgb2	3.84673	0.0491398	T cells	0.198279	0.000524264	Monocytes	other
6053	Plau	Lrp2	-1.475	0.000501501	Fibroblasts	-0.516461	0.000654658	Fibroblasts	other
1158	C3	Ifitm2	1.4597	9.43455e-05	T cells	0.516861	5.46129e-38	Monocytes	other
897	Bmp4	Acvr1	-1.08174	9.74615e-09	Fibroblasts	-0.697042	0.00660189	Fibroblasts	other
1249	C3	Gm49368	0.561557	5.0052e-19	Neutrophils	1.33709	1.61106e-26	Alveolar macrophages	other
1274	C3	Itgam	0.561557	5.0052e-19	Neutrophils	1.33686	3.04985e-46	Alveolar macrophages	other
3971	Gpc3	Cd81	4.47979	5.27044e-20	Neutrophils	0.167557	5.96014e-17	Alveolar macrophages	other
1040	C3	C5ar2	0.953733	1.67095e-24	Monocytes	0.779627	0.0338718	Fibroblasts	other
7852	Gm11808	Egfr	0.697949	1.28551e-09	Neutrophils	1.06527	0.0278169	Monocytes	other
2444	Col1a2	Itgb1	1.90924	4.24243e-06	Neutrophils	0.389018	2.59978e-09	Monocytes	other
1081	C3	Cd46	1.4597	9.43455e-05	T cells	0.504068	0.0112709	Alveolar macrophages	other
2352	Col1a2	Cd44	2.12131	0.00313143	Monocytes	0.344645	9.72138e-05	T cells	other
2740	Col6a1	Itgb1	1.52245	6.50652e-05	Alveolar macrophages	0.479613	4.24895e-06	Neutrophils	other
6036	Plau	Itgb5	-1.475	0.000501501	Fibroblasts	-0.494809	0.0033111	Fibroblasts	other
2434	Col1a2	Itgb1	1.87166	3.75176e-18	Alveolar macrophages	0.389018	2.59978e-09	Monocytes	other
2665	Col5a1	Itga1	2.18413	0.000139447	Alveolar macrophages	0.333063	8.18167e-13	Alveolar macrophages	other
36610	Angpt1	Tek	-0.986724	0.000131611	Fibroblasts	-0.736648	0.00124492	Fibroblasts	other
3427	Fn1	Itgav	1.67455	2.87563e-25	Monocytes	0.433945	0.011369	T cells	other
7531	Thbs1	Itga6	0.682155	4.26948e-23	Alveolar macrophages	1.0648	0.000564578	Monocytes	other
4424	Hspg2	Ptprs	2.12131	0.0428679	Monocytes	0.341023	0.00166904	Monocytes	other
6606	Selplg	Itgam	0.598253	6.15154e-230	Neutrophils	1.20364	1.43347e-32	Monocytes	other
7572	Thbs1	Itgb3	0.682155	4.26948e-23	Alveolar macrophages	1.05425	0.000245301	Alveolar macrophages	other
878	Bmp2	Bmpr1a	1.03754	0.000186633	Monocytes	0.689899	1.02852e-09	Neutrophils	other
3331	Fn1	Itga2b	0.921653	0.00667223	T cells	0.776601	3.79617e-05	Alveolar macrophages	other
1263	C3	Gm49368	0.953733	1.67095e-24	Monocytes	0.745077	3.90914e-07	Monocytes	other
2386	Col1a2	Itga1	2.12131	0.00313143	Monocytes	0.333063	8.18167e-13	Alveolar macrophages	other
43910	Apoe	Lrp1	-1.1693	4.96971e-15	Fibroblasts	-0.603849	2.8506e-09	Fibroblasts	other
1548	Calm1	Mylk	-0.627978	5.34699e-05	Fibroblasts	-1.12101	0.0165515	Fibroblasts	other
5600	Mmp9	Itgam	0.584522	5.95463e-05	Monocytes	1.20364	1.43347e-32	Monocytes	other
2290	Col1a1	Itgav	3.25881	0.0127006	Monocytes	0.213233	2.07859e-09	Alveolar macrophages	other
21110	Adam9	Itga6	0.650482	0.000143418	Neutrophils	1.0648	0.000564578	Monocytes	other
6578	Selplg	Gm49368	0.924392	0.0156765	Fibroblasts	0.745077	3.90914e-07	Monocytes	other
3978	Gpc3	Igf1r	1.8477	2.49736e-06	Alveolar macrophages	0.370893	1.0251e-38	Neutrophils	other
3462	Fn1	Itgb3	1.02031	1.55738e-16	Neutrophils	0.67048	0.0285749	Monocytes	other
2705	Col5a2	Itgb1	1.74673	0.000865732	Alveolar macrophages	0.389018	2.59978e-09	Monocytes	other
2748	Col6a2	Itga1	2.03213	9.31094e-05	Alveolar macrophages	0.333063	8.18167e-13	Alveolar macrophages	other
1278	C3	Itgam	0.561557	5.0052e-19	Neutrophils	1.20364	1.43347e-32	Monocytes	other
5736	Nrg1	Erbb2	0.959374	3.98459e-07	Monocytes	0.70362	1.44133e-06	Alveolar macrophages	other
1390	C4b	Cr1l	1.02323	8.17557e-13	Alveolar macrophages	0.658943	4.84145e-45	Neutrophils	other
7483	Thbs1	Cd47	1.66377	8.11947e-22	Monocytes	0.404901	5.51323e-35	Neutrophils	other
2204	Col1a1	Cd93	1.21419	2.55367e-06	Alveolar macrophages	0.553594	8.58774e-09	Alveolar macrophages	other
6673	Selplg	Selp	0.924392	0.0156765	Fibroblasts	0.726899	4.49753e-08	Monocytes	other
6654	Selplg	Sell	0.598253	6.15154e-230	Neutrophils	1.12129	3.58707e-06	Fibroblasts	other
6676	Selplg	Selp	0.598253	6.15154e-230	Neutrophils	1.11885	3.93961e-30	Neutrophils	other
1201	C3	Ifitm3	0.561557	5.0052e-19	Neutrophils	1.18645	0	Neutrophils	other
2490	Col3a1	Itgb1	1.38887	3.22129e-11	Alveolar macrophages	0.479613	4.24895e-06	Neutrophils	other
918	Bmp6	Acvr1	-0.954219	0.0362246	Fibroblasts	-0.697042	0.00660189	Fibroblasts	other
4687	Inhba	Acvr1b	0.535299	0.0438705	Neutrophils	1.23753	4.71044e-21	Neutrophils	other
2786	Col6a3	Itgb1	1.38005	0.000805576	Alveolar macrophages	0.479613	4.24895e-06	Neutrophils	other
40710	Anxa1	Fpr1	0.922646	3.50183e-165	Neutrophils	0.714769	0.0263114	T cells	other
2347	Col1a2	Cd44	1.90924	4.24243e-06	Neutrophils	0.344645	9.72138e-05	T cells	other
8361	Wnt5a	Fzd2	-0.690406	5.86094e-06	Fibroblasts	-0.946628	3.27695e-08	Fibroblasts	other
2571	Col4a3	Itgb1	-1.92872	8.72551e-05	Fibroblasts	-0.338372	3.52136e-06	Fibroblasts	other
3451	Fn1	Itgb1	1.67455	2.87563e-25	Monocytes	0.389018	2.59978e-09	Monocytes	other
1986	Cd14	Itgb1	1.67246	3.07238e-05	T cells	0.389018	2.59978e-09	Monocytes	other
6352	Rarres2	Ccrl2	-1.00667	1.278e-19	Fibroblasts	-0.644795	1.00785e-42	Neutrophils	other
7571	Thbs1	Itgb1	1.66377	8.11947e-22	Monocytes	0.389018	2.59978e-09	Monocytes	other
5167	Lrpap1	Lrp1	-1.07118	8.05683e-15	Fibroblasts	-0.603849	2.8506e-09	Fibroblasts	other
7157	Spon2	Itgb2	3.25881	0.0327904	Monocytes	0.198279	0.000524264	Monocytes	other
7601	Thbs1	Lrp1	-1.06894	0.00238978	Fibroblasts	-0.603849	2.8506e-09	Fibroblasts	other
6143	Psap	Celsr1	-0.462051	7.06163e-89	Neutrophils	-1.39622	0.033133	Fibroblasts	other
2337	Col1a2	Cd44	1.87166	3.75176e-18	Alveolar macrophages	0.344645	9.72138e-05	T cells	other
2861	Dcn	Egfr	0.605165	0.0292596	Neutrophils	1.06527	0.0278169	Monocytes	other
4966	Lamc1	Itga6	0.604562	0.0248074	Monocytes	1.0648	0.000564578	Monocytes	other
61610	App	Ncstn	1.72231	0	Neutrophils	0.373591	2.40192e-05	Monocytes	other
3941	Gnas	Ptgir	-0.670294	7.09159e-12	Fibroblasts	-0.958466	0.026826	Fibroblasts	other
7407	Tgm2	Itgb3	0.60794	0.00636143	T cells	1.05425	0.000245301	Alveolar macrophages	other
3567	Fst	Bmpr2	1.70506	0.0064985	Neutrophils	0.37501	9.60324e-06	Neutrophils	other
4121	Hp	Gm49368	0.854654	0	Neutrophils	0.745077	3.90914e-07	Monocytes	other
4468	Icam1	Il2rg	-0.683317	2.36103e-24	Neutrophils	-0.931433	0.0289908	Fibroblasts	other
2382	Col1a2	Itga1	1.90924	4.24243e-06	Neutrophils	0.333063	8.18167e-13	Alveolar macrophages	other
11710	Adam15	Itgb3	0.602705	8.15942e-15	Monocytes	1.05425	0.000245301	Alveolar macrophages	other
3159	F13a1	Itgb1	1.32308	3.65942e-06	Alveolar macrophages	0.479613	4.24895e-06	Neutrophils	other
6805	Sema4b	Dcbld2	0.579703	0.0169455	T cells	1.09234	0.0034205	Neutrophils	other
6533	Scgb1a1	Lrp2	-1.22067	1.60308e-06	Fibroblasts	-0.516461	0.000654658	Fibroblasts	other
5867	Pigf	Flt1	-0.743026	0.0192182	Fibroblasts	-0.847919	0.0122669	Fibroblasts	other
5829	Osm	Lifr	0.526071	6.63089e-07	Monocytes	1.19719	0.0010169	Alveolar macrophages	other
40610	Anxa1	Fpr1	0.922646	3.50183e-165	Neutrophils	0.682106	1.62398e-44	Neutrophils	other
1136	C3	Cr1l	0.953733	1.67095e-24	Monocytes	0.658943	4.84145e-45	Neutrophils	other
3188	F7	F3	0.69328	0.000168528	Monocytes	0.905155	0.00103164	Alveolar macrophages	other
2846	Ctf1	Il6st	-1.15111	0.00147687	Fibroblasts	-0.544406	1.30587e-07	Fibroblasts	other
2374	Col1a2	Itga1	1.87166	3.75176e-18	Alveolar macrophages	0.333063	8.18167e-13	Alveolar macrophages	other
3967	Gpc3	Cd81	-0.68063	2.58512e-10	Fibroblasts	-0.914614	6.1694e-19	Fibroblasts	other
27510	Adm	Calcrl	-1.21822	7.97238e-05	Fibroblasts	-0.510653	0.0216272	Fibroblasts	other
3467	Fn1	Itgb3	0.921653	0.00667223	T cells	0.67048	0.0285749	Monocytes	other
2157	Col18a1	Gpc4	-0.814214	1.07366e-06	Fibroblasts	-0.758793	0.00689779	Fibroblasts	other
1566	Calm1	Pde1a	-0.627978	5.34699e-05	Fibroblasts	-0.969504	0.000144249	Fibroblasts	other
3748	Gnai2	Ednrb	0.194113	0.000654565	T cells	3.13623	0.0383457	T cells	other
6349	Rarres2	Ccrl2	1.44717	5.80151e-05	Alveolar macrophages	0.420595	2.36432e-05	Monocytes	other
3752	Gnai2	Ednrb	0.193618	2.4076e-08	Monocytes	3.13623	0.0383457	T cells	other
66610	Areg	Erbb3	1.37787	0.000143458	Monocytes	0.440312	0.00283969	Alveolar macrophages	other
5832	Osm	Lifr	0.526071	6.63089e-07	Monocytes	1.15146	1.35461e-19	Monocytes	other
1151	C3	Ifitm2	0.561557	5.0052e-19	Neutrophils	1.07804	0	Neutrophils	other
45310	Apoe	Lrp2	-1.1693	4.96971e-15	Fibroblasts	-0.516461	0.000654658	Fibroblasts	other
4139	Hp	Itgam	2.00582	6.28323e-12	Fibroblasts	0.301045	3.10036e-21	Neutrophils	other
1692	Calm2	Mylk	-0.537408	0.000296045	Fibroblasts	-1.12101	0.0165515	Fibroblasts	other
3379	Fn1	Itga5	1.67455	2.87563e-25	Monocytes	0.356469	0.000373318	Monocytes	other
6502	S100a8	Tlr4	0.969633	0	Neutrophils	0.613604	0.000306372	Monocytes	other
2742	Col6a1	Itgb1	1.52245	6.50652e-05	Alveolar macrophages	0.389018	2.59978e-09	Monocytes	other
2576	Col4a4	Cd47	-1.19334	6.24451e-06	Fibroblasts	-0.495954	2.78873e-07	Fibroblasts	other
4854	Lama2	Itgb4	-0.482625	8.13083e-05	Fibroblasts	-1.22404	0.00019048	Fibroblasts	other
5305	Ltf	Gp9	0.468539	0.0122183	Alveolar macrophages	1.25664	4.35913e-10	Alveolar macrophages	other
31100	Adam12	Itgb1	1.22429	0.0360902	T cells	0.479613	4.24895e-06	Neutrophils	other
8125	Vcan	Itga4	2.69417	1.62613e-40	Monocytes	0.217677	2.94974e-06	Monocytes	other
2206	Col1a1	Cd93	1.21419	2.55367e-06	Alveolar macrophages	0.482543	8.64466e-07	Neutrophils	other
3218	Fbn1	Itgav	2.74673	2.25353e-10	Alveolar macrophages	0.213233	2.07859e-09	Alveolar macrophages	other
2297	Col1a1	Itgb1	1.21419	2.55367e-06	Alveolar macrophages	0.479613	4.24895e-06	Neutrophils	other
5417	Mdk	Sdc3	-0.680319	0.0483415	Fibroblasts	-0.855655	0.001795	Fibroblasts	other
2693	Col5a2	Itga1	1.74673	0.000865732	Alveolar macrophages	0.333063	8.18167e-13	Alveolar macrophages	other
6718	Sema3c	Nrp1	3.88684	0.0327791	Monocytes	0.149661	8.71651e-06	Alveolar macrophages	other
4063	Hdc	Hrh2	0.53724	4.34339e-07	Monocytes	1.08224	6.07911e-24	Neutrophils	other
7021	Serping1	Selp	0.798638	0.0110581	Alveolar macrophages	0.726899	4.49753e-08	Monocytes	other
5760	Ntn1	Neo1	-1.02822	1.0346e-05	Fibroblasts	-0.563808	1.60073e-05	Fibroblasts	other
3708	Gnai2	Cxcr2	0.277847	4.95877e-48	Neutrophils	2.07771	1.49649e-10	Fibroblasts	other
4149	Hp	Itgam	1.91755	7.06892e-13	T cells	0.301045	3.10036e-21	Neutrophils	other
3290	Fn1	Cd44	1.67455	2.87563e-25	Monocytes	0.344645	9.72138e-05	T cells	other
7078	Sorbs1	Insr	1.13122	0.0202045	Monocytes	0.507239	0.000319575	Monocytes	other
1208	C3	Ifitm3	1.4597	9.43455e-05	T cells	0.387458	1.92373e-12	Monocytes	other
6743	Sema3d	Nrp1	3.76909	0.00515062	Alveolar macrophages	0.149661	8.71651e-06	Alveolar macrophages	other
4942	Lamb3	Itgb4	-0.459725	0.0052467	Alveolar macrophages	-1.22404	0.00019048	Fibroblasts	other
2236	Col1a1	Ddr2	-0.959415	0.00558905	Fibroblasts	-0.581528	1.5088e-07	Fibroblasts	other
827	Bgn	Ly96	-0.765862	9.58918e-06	Fibroblasts	-0.725347	0.0329328	Fibroblasts	other
1167	C3	Ifitm1	0.164423	0.000921834	Alveolar macrophages	3.37724	3.71902e-36	T cells	other
4397	Hspg2	Itgb1	1.15766	0.00643552	Alveolar macrophages	0.479613	4.24895e-06	Neutrophils	other
7070	Sorbs1	Insr	1.09234	0.00017011	Neutrophils	0.507239	0.000319575	Monocytes	other
5479	Mfge8	Pdgfrb	-0.842501	2.21146e-12	Fibroblasts	-0.656914	0.00614844	Fibroblasts	other
895	Bmp2	Eng	1.03754	0.000186633	Monocytes	0.533238	0.000565489	Monocytes	other
5181	Lrpap1	Lrp2	-1.07118	8.05683e-15	Fibroblasts	-0.516461	0.000654658	Fibroblasts	other
2111	Clcf1	Il6st	-1.01548	5.47265e-05	Neutrophils	-0.544406	1.30587e-07	Fibroblasts	other
3690	Gnai2	Cxcr1	0.277847	4.95877e-48	Neutrophils	1.98859	3.08528e-70	Neutrophils	other
7606	Thbs1	Lrp1	-0.914857	3.53587e-142	Neutrophils	-0.603849	2.8506e-09	Fibroblasts	other
3521	Fn1	Nt5e	1.67455	2.87563e-25	Monocytes	0.328737	0.037909	T cells	other
6131	Prss23	Tmem222	-0.644616	4.03647e-06	Fibroblasts	-0.845302	7.77181e-06	Fibroblasts	other
7244	Spp1	Itgb1	-1.60568	4.16054e-05	Fibroblasts	-0.338372	3.52136e-06	Fibroblasts	other
2203	Col1a1	Cd44	3.25881	0.0127006	Monocytes	0.16623	0.018948	Monocytes	other
6653	Selplg	Sell	0.598253	6.15154e-230	Neutrophils	0.903973	2.23373e-27	Alveolar macrophages	other
2492	Col3a1	Itgb1	1.38887	3.22129e-11	Alveolar macrophages	0.389018	2.59978e-09	Monocytes	other
4440	Icam1	Cav1	-0.683317	2.36103e-24	Neutrophils	-0.789359	3.00929e-08	Fibroblasts	other
7076	Sorbs1	Insr	1.13122	0.0202045	Monocytes	0.475933	2.03355e-11	Neutrophils	other
2788	Col6a3	Itgb1	1.38005	0.000805576	Alveolar macrophages	0.389018	2.59978e-09	Monocytes	other
41210	Anxa1	Fpr1	0.751056	0.0290457	T cells	0.714769	0.0263114	T cells	other
6652	Selplg	Sell	0.924392	0.0156765	Fibroblasts	0.579729	7.31864e-10	Monocytes	other
2980	Efemp2	Plscr4	-0.707011	0.0015852	Fibroblasts	-0.755419	7.52131e-09	Fibroblasts	other
3268	Fn1	C5ar1	1.67455	2.87563e-25	Monocytes	0.318908	1.85432e-09	Monocytes	other
7843	Uba52	Egfr	0.499367	1.57821e-14	Neutrophils	1.06527	0.0278169	Monocytes	other
7468	Thbs1	Cd47	-1.06894	0.00238978	Fibroblasts	-0.495954	2.78873e-07	Fibroblasts	other
7486	Thbs1	Itga2b	0.682155	4.26948e-23	Alveolar macrophages	0.776601	3.79617e-05	Alveolar macrophages	other
76510	B2m	Hfe	-0.693641	3.74099e-13	Fibroblasts	-0.763594	0.00069054	Fibroblasts	other
5678	Ncam1	Fgfr1	0.652018	0.000635366	Neutrophils	0.809736	0.00894645	Alveolar macrophages	other
2281	Col1a1	Itgav	1.21419	2.55367e-06	Alveolar macrophages	0.433945	0.011369	T cells	other
21710	Adam9	Itga6	0.490245	1.55193e-07	Monocytes	1.0648	0.000564578	Monocytes	other
8189	Vcan	Tlr2	2.69417	1.62613e-40	Monocytes	0.193469	0.000630994	Monocytes	other
1707	Calm2	Pde1a	-0.537408	0.000296045	Fibroblasts	-0.969504	0.000144249	Fibroblasts	other
4154	Hp	Itgam	1.7304	3.2114e-81	Monocytes	0.301045	3.10036e-21	Neutrophils	other
7068	Sorbs1	Insr	1.09234	0.00017011	Neutrophils	0.475933	2.03355e-11	Neutrophils	other
869	Bmp2	Acvr2a	1.03754	0.000186633	Monocytes	0.500438	0.00806137	Monocytes	other
1238	C3	Ifitm6	0.953733	1.67095e-24	Monocytes	0.54296	2.70953e-16	Monocytes	other
6055	Plau	Mrc2	-0.396715	0.00346425	Alveolar macrophages	-1.30452	3.26542e-08	Fibroblasts	other
5931	Plat	Lrp1	-0.855367	2.2873e-11	Fibroblasts	-0.603849	2.8506e-09	Fibroblasts	other
1408	C4b	Cd46	1.02323	8.17557e-13	Alveolar macrophages	0.504068	0.0112709	Alveolar macrophages	other
3161	F13a1	Itgb1	1.32308	3.65942e-06	Alveolar macrophages	0.389018	2.59978e-09	Monocytes	other
41110	Anxa1	Fpr1	0.751056	0.0290457	T cells	0.682106	1.62398e-44	Neutrophils	other
6359	Rarres2	Ccrl2	1.21787	0.00499372	Neutrophils	0.420595	2.36432e-05	Monocytes	other
1799	Calm3	Mylk	-0.454255	0.0037497	Fibroblasts	-1.12101	0.0165515	Fibroblasts	other
61410	App	Ncstn	1.72231	0	Neutrophils	0.295562	0.00297687	Neutrophils	other
2718	Col6a1	Itga1	1.52245	6.50652e-05	Alveolar macrophages	0.333063	8.18167e-13	Alveolar macrophages	other
8359	Wnt5a	Fzd1	-0.690406	5.86094e-06	Fibroblasts	-0.730329	2.16776e-06	Fibroblasts	other
1149	C3	Ifitm2	0.561557	5.0052e-19	Neutrophils	0.89536	2.45913e-46	Alveolar macrophages	other
6495	S100a8	Tlr4	2.22096	1.19373e-43	Fibroblasts	0.224937	9.59052e-15	Alveolar macrophages	other
6009	Plau	Itgb1	-1.475	0.000501501	Fibroblasts	-0.338372	3.52136e-06	Fibroblasts	other
2960	Ecm1	Cachd1	-0.913516	1.98228e-16	Fibroblasts	-0.542301	0.0197125	Fibroblasts	other
7579	Thbs1	Itgb3	-1.06894	0.00238978	Fibroblasts	-0.462791	0.00600699	Neutrophils	other
5681	Ncam1	Fgfr1	0.652018	0.000635366	Neutrophils	0.758578	4.48433e-07	Monocytes	other
4348	Hsp90b1	Tlr7	0.387918	3.73769e-12	Monocytes	1.27412	2.04067e-13	Neutrophils	other
8120	Vcan	Itga4	2.27034	0.0331334	Neutrophils	0.217677	2.94974e-06	Monocytes	other
1163	C3	Ifitm2	0.953733	1.67095e-24	Monocytes	0.516861	5.46129e-38	Monocytes	other
3742	Gnai2	Ednrb	0.277847	4.95877e-48	Neutrophils	1.76909	0.000521904	Alveolar macrophages	other
7869	Gm11808	Erbb2	0.697949	1.28551e-09	Neutrophils	0.70362	1.44133e-06	Alveolar macrophages	other
7150	Spon2	Itgb2	3.84673	0.0491398	T cells	0.127644	0.00170135	Neutrophils	other
5070	Lin7c	Abca1	0.295792	1.65171e-06	Neutrophils	1.65966	2.63413e-59	Neutrophils	other
4628	Icam2	Gm49368	0.657852	2.67281e-05	Monocytes	0.745077	3.90914e-07	Monocytes	other
3439	Fn1	Itgb1	1.02031	1.55738e-16	Neutrophils	0.479613	4.24895e-06	Neutrophils	other
2168	Col18a1	Kdr	-0.814214	1.07366e-06	Fibroblasts	-0.595794	7.99659e-07	Fibroblasts	other
1164	C3	Ifitm1	0.164423	0.000921834	Alveolar macrophages	2.93875	8.87248e-302	Alveolar macrophages	other
1979	Cd14	Itgb1	1.00712	4.87226e-196	Neutrophils	0.479613	4.24895e-06	Neutrophils	other
[truncated: 5,584 more rows]
